# Supplementary material for: Numerical simulation and parallel implementation of freight train air brake system
Source: PLoS One. 2025 Jun 25;20(6):e0326844. doi: 10.1371/journal.pone.0326844 (PMC12194216; doi:10.1371/journal.pone.0326844)
Supplement: S2 Table — (XLSX) [file pone.0326844.s002.xlsx]

## Sheet: Sheet1
Time	4th BP	4th AR	4th BC	116th BP	116th AR	116th BC
0	600	600	0	600	600	0
0.01	600	600	0.000269013	600	600	0.000269013
0.02	600	600	0.000269015	600	600	0.000269015
0.03	600	600	0.000269015	600	600	0.000269015
0.04	600	600	0.000269016	600	600	0.000269016
0.05	600	600	0.000269016	600	600	0.000269016
0.06	600	600	0.000269016	600	600	0.000269016
0.07	600	600	0.000269016	600	600	0.000269016
0.08	600	600	0.000269016	600	600	0.000269016
0.09	600	600	0.000269016	600	600	0.000269016
0.1	600	600	0.000269016	600	600	0.000269016
0.11	600	600	0.000269016	600	600	0.000269016
0.12	600	600	0.000269016	600	600	0.000269016
0.13	600	600	0.000269016	600	600	0.000269016
0.14	600	600	0.000269016	600	600	0.000269016
0.15	600	600	0.000269016	600	600	0.000269016
0.16	600	600	0.000269016	600	600	0.000269016
0.17	600	600	0.000269016	600	600	0.000269016
0.18	600	600	0.000269016	600	600	0.000269016
0.19	600	600	0.000269016	600	600	0.000269016
0.2	600	600	0.000269016	600	600	0.000269016
0.21	600	600	0.000269016	600	600	0.000269016
0.22	600	600	0.000269016	600	600	0.000269016
0.23	600	600	0.000269016	600	600	0.000269016
0.24	600	600	0.000269016	600	600	0.000269016
0.25	599.999	600	0.000269016	600	600	0.000269016
0.26	599.998	600	0.000269016	600	600	0.000269016
0.27	599.994	600	0.000269016	600	600	0.000269016
0.28	599.984	600	0.000269016	600	600	0.000269016
0.29	599.972	599.999	0.000269016	600	600	0.000269016
0.3	599.958	599.999	0.000269016	600	600	0.000269016
0.31	599.94	599.998	0.000269016	600	600	0.000269016
0.32	599.918	599.998	0.000269016	600	600	0.000269016
0.33	599.889	599.997	0.000269016	600	600	0.000269016
0.34	599.853	599.996	0.000269016	600	600	0.000269016
0.35	599.814	599.995	0.000269016	600	600	0.000269016
0.36	599.774	599.994	0.000269016	600	600	0.000269016
0.37	599.728	599.992	0.000269016	600	600	0.000269016
0.38	599.677	599.991	0.000269016	600	600	0.000269016
0.39	599.629	599.989	0.000269016	600	600	0.000269016
0.4	599.581	599.987	0.000269016	600	600	0.000269016
0.41	599.532	599.985	0.000269016	600	600	0.000269016
0.42	599.483	599.983	0.000269016	600	600	0.000269016
0.43	599.437	599.981	0.000269016	600	600	0.000269016
0.44	599.396	599.979	0.000269016	600	600	0.000269016
0.45	599.356	599.977	0.000269016	600	600	0.000269016
0.46	599.312	599.975	0.000269016	600	600	0.000269016
0.47	599.269	599.972	0.000269016	600	600	0.000269016
0.48	599.228	599.97	0.000269016	600	600	0.000269016
0.49	599.188	599.968	0.000269016	600	600	0.000269016
0.5	599.149	599.965	0.000269016	600	600	0.000269016
0.51	599.107	599.963	0.000269016	600	600	0.000269016
0.52	599.063	599.96	0.000269016	600	600	0.000269016
0.53	599.017	599.957	0.000269016	600	600	0.000269016
0.54	598.979	599.954	0.000269016	600	600	0.000269016
0.55	598.943	599.952	0.000269016	600	600	0.000269016
0.56	598.9	599.949	0.000269016	600	600	0.000269016
0.57	598.86	599.946	0.000269016	600	600	0.000269016
0.58	598.824	599.943	0.000269016	600	600	0.000269016
0.59	598.784	599.94	0.000269016	600	600	0.000269016
0.6	598.747	599.937	0.000269016	600	600	0.000269016
0.61	598.713	599.934	0.000269016	600	600	0.000269016
0.62	598.675	599.931	0.000269016	600	600	0.000269016
0.63	598.634	599.927	0.000269016	600	600	0.000269016
0.64	598.597	599.924	0.000269016	600	600	0.000269016
0.65	598.562	599.921	0.000269016	600	600	0.000269016
0.66	598.522	599.918	0.000269016	600	600	0.000269016
0.67	598.486	599.914	0.000269016	600	600	0.000269016
0.68	598.45	599.911	0.000269016	600	600	0.000269016
0.69	598.409	599.908	0.000269016	600	600	0.000269016
0.7	598.372	599.904	0.000269016	600	600	0.000269016
0.71	598.335	599.901	0.000269016	600	600	0.000269016
0.72	598.296	599.897	0.000269016	600	600	0.000269016
0.73	598.267	599.894	0.000269016	600	600	0.000269016
0.74	598.229	599.89	0.000269016	600	600	0.000269016
0.75	598.181	599.886	0.000269016	600	600	0.000269016
0.76	598.149	599.883	0.000269016	600	600	0.000269016
0.77	598.118	599.879	0.000269016	600	600	0.000269016
0.78	598.077	599.875	0.000269016	600	600	0.000269016
0.79	598.036	599.872	0.000269016	600	600	0.000269016
0.8	598.002	599.868	0.000269016	600	600	0.000269016
0.81	597.967	599.864	0.000269016	600	600	0.000269016
0.82	597.924	599.86	0.000269016	600	600	0.000269016
0.83	597.888	599.856	0.000269016	600	600	0.000269016
0.84	597.855	599.852	0.000269016	600	600	0.000269016
0.85	597.81	599.848	0.000269016	600	600	0.000269016
0.86	597.775	599.844	0.000269016	600	600	0.000269016
0.87	597.744	599.84	0.000269016	600	600	0.000269016
0.88	597.698	599.836	0.000269016	600	600	0.000269016
0.89	597.658	599.832	0.000269016	600	600	0.000269016
0.9	597.631	599.828	0.000269016	600	600	0.000269016
0.91	597.588	599.824	0.000269016	600	600	0.000269016
0.92	597.546	599.82	0.000269016	600	600	0.000269016
0.93	597.518	599.816	0.000269016	600	600	0.000269016
0.94	597.483	599.811	0.000269016	600	600	0.000269016
0.95	597.436	599.807	0.000269016	600	600	0.000269016
0.96	597.395	599.803	0.000269016	600	600	0.000269016
0.97	597.366	599.799	0.000269016	600	600	0.000269016
0.98	597.329	599.794	0.000269016	600	600	0.000269016
0.99	597.286	599.79	0.000269016	600	600	0.000269016
1	597.243	599.785	0.000269016	600	600	0.000269016
1.01	597.214	599.781	0.000269016	600	600	0.000269016
1.02	597.177	599.776	0.000269016	600	600	0.000269016
1.03	597.13	599.772	0.000269016	600	600	0.000269016
1.04	597.094	599.767	0.000269016	600	600	0.000269016
1.05	597.065	599.763	0.000269016	600	600	0.000269016
1.06	597.022	599.758	0.000269016	600	600	0.000269016
1.07	596.979	599.754	0.000269016	600	600	0.000269016
1.08	596.943	599.749	0.000269016	600	600	0.000269016
1.09	596.911	599.744	0.000269016	600	600	0.000269016
1.1	596.865	599.74	0.000269016	600	600	0.000269016
1.11	596.823	599.735	0.000269016	600	600	0.000269016
1.12	596.79	599.73	0.000269016	600	600	0.000269016
1.13	596.747	599.726	0.000269016	600	600	0.000269016
1.14	596.704	599.721	0.000269016	600	600	0.000269016
1.15	596.678	599.716	0.000269016	600	600	0.000269016
1.16	596.63	599.711	0.000269016	600	600	0.000269016
1.17	596.581	599.706	0.000269016	600	600	0.000269016
1.18	596.561	599.701	0.000269016	600	600	0.000269016
1.19	596.517	599.696	0.000269016	600	600	0.000269016
1.2	596.457	599.692	0.000269016	600	600	0.000269016
1.21	596.418	599.687	0.000269016	600	600	0.000269016
1.22	596.366	599.682	0.000269016	600	600	0.000269016
1.23	596.288	599.676	0.000269016	600	600	0.000269016
1.24	596.207	599.671	0.000269016	600	600	0.000269016
1.25	596.123	599.666	0.000269016	600	600	0.000269016
1.26	596.025	599.661	0.000269016	600	600	0.000269016
1.27	595.893	599.656	0.000269016	600	600	0.000269016
1.28	595.744	599.65	0.000269016	600	600	0.000269016
1.29	595.591	599.646	0.000269016	600	600	0.000269016
1.3	595.433	599.645	0.000269016	600	600	0.000269016
1.31	595.278	599.645	0.000269016	600	600	0.000269016
1.32	595.095	599.645	0.000269016	600	600	0.000269016
1.33	594.962	599.645	0.000269016	600	600	0.000269016
1.34	594.845	599.645	0.000269016	600	600	0.000269016
1.35	594.779	599.645	0.000269016	600	600	0.000269016
1.36	594.824	599.645	0.000269016	600	600	0.000269016
1.37	594.898	599.645	0.000269016	600	600	0.000269016
1.38	594.907	599.645	0.000269016	600	600	0.000269016
1.39	594.867	599.645	0.000269016	600	600	0.000269016
1.4	594.806	599.645	0.000269016	600	600	0.000269016
1.41	594.737	599.645	0.000269016	600	600	0.000269016
1.42	594.619	599.645	0.000269016	600	600	0.000269016
1.43	594.442	599.645	0.000269016	600	600	0.000269016
1.44	594.281	599.645	0.000269016	600	600	0.000269016
1.45	594.141	599.645	0.000269016	600	600	0.000269016
1.46	594.04	599.645	0.000269016	600	600	0.000269016
1.47	593.996	599.645	0.000269016	600	600	0.000269016
1.48	593.953	599.645	0.000269016	600	600	0.000269016
1.49	593.936	599.645	0.000269016	600	600	0.000269016
1.5	593.928	599.645	0.000269016	600	600	0.000269016
1.51	593.92	599.645	0.000269016	600	600	0.000269016
1.52	593.882	599.645	0.000269016	600	600	0.000269016
1.53	593.782	599.645	0.000269016	600	600	0.000269016
1.54	593.637	599.645	0.000269016	600	600	0.000269016
1.55	593.481	599.645	0.000269016	600	600	0.000269016
1.56	593.356	599.645	0.000269016	600	600	0.000269016
1.57	593.221	599.645	0.000269016	600	600	0.000269016
1.58	593.079	599.645	0.000269016	600	600	0.000269016
1.59	592.978	599.645	0.000269016	600	600	0.000269016
1.6	592.933	599.645	0.000269016	600	600	0.000269016
1.61	592.925	599.645	0.000269016	600	600	0.000269016
1.62	592.907	599.645	0.000269016	600	600	0.000269016
1.63	592.869	599.645	0.000269016	600	600	0.000269016
1.64	592.822	599.645	0.000269016	600	600	0.000269016
1.65	592.762	599.645	0.000269016	600	600	0.000269016
1.66	592.671	599.645	0.000269016	600	600	0.000269016
1.67	592.534	599.645	0.000269016	600	600	0.000269016
1.68	592.379	599.645	0.000269016	600	600	0.000269016
1.69	592.223	599.645	0.000269016	600	600	0.000269016
1.7	592.115	599.645	0.000269016	600	600	0.000269016
1.71	592.018	599.645	0.000269016	600	600	0.000269016
1.72	591.93	599.645	0.000269016	600	600	0.000269016
1.73	591.863	599.645	0.000269016	600	600	0.000269016
1.74	591.815	599.645	0.000269016	600	600	0.000269016
1.75	591.778	599.645	0.000269016	600	600	0.000269016
1.76	591.738	599.645	0.000269016	600	600	0.000269016
1.77	591.676	599.645	0.000269016	600	600	0.000269016
1.78	591.588	599.645	0.000269016	600	600	0.000269016
1.79	591.483	599.645	0.000269016	600	600	0.000269016
1.8	591.367	599.645	0.000269016	600	600	0.000269016
1.81	591.241	599.645	0.000269016	600	600	0.000269016
1.82	591.11	599.645	0.000269016	600	600	0.000269016
1.83	590.995	599.645	0.000269016	600	600	0.000269016
1.84	590.903	599.645	0.000269016	600	600	0.000269016
1.85	590.826	599.645	0.000269016	600	600	0.000269016
1.86	590.759	599.645	0.000269016	600	600	0.000269016
1.87	590.694	599.645	0.000269016	600	600	0.000269016
1.88	590.625	599.645	0.000269016	600	600	0.000269016
1.89	590.552	599.645	0.000269016	600	600	0.000269016
1.9	590.477	599.645	0.000269016	600	600	0.000269016
1.91	590.385	599.645	0.000269016	600	600	0.000269016
1.92	590.274	599.645	0.000269016	600	600	0.000269016
1.93	590.156	599.645	0.000269016	600	600	0.000269016
1.94	590.041	599.645	0.000269016	600	600	0.000269016
1.95	589.926	599.645	0.000269016	600	600	0.000269016
1.96	589.808	599.645	0.000269016	600	600	0.000269016
1.97	589.691	599.645	0.000219539	600	600	0.000269016
1.98	589.575	599.538	1.59481	600	600	0.000269016
1.99	589.448	599.289	5.00985	600	600	0.000269016
2	589.297	599.041	8.21241	600	600	0.000269016
2.01	589.148	598.792	11.266	600	600	0.000269016
2.02	589.028	598.544	14.2008	600	600	0.000269016
2.03	588.925	598.296	17.0357	600	600	0.000269016
2.04	588.835	598.047	19.7838	600	600	0.000269016
2.05	588.746	597.8	22.4549	600	600	0.000269016
2.06	588.648	597.552	25.0569	600	600	0.000269016
2.07	588.556	597.304	27.596	600	600	0.000269016
2.08	588.476	597.057	30.0461	600	600	0.000269016
2.09	588.385	596.81	32.364	600	600	0.000269016
2.1	588.271	596.563	34.4837	600	600	0.000269016
2.11	588.144	596.316	36.3509	600	600	0.000269016
2.12	588.025	596.069	37.9278	600	600	0.000269016
2.13	587.916	595.823	39.195	600	600	0.000269016
2.14	587.806	595.576	40.1515	600	600	0.000269016
2.15	587.692	595.33	40.8123	600	600	0.000269016
2.16	587.579	595.084	41.2066	600	600	0.000269016
2.17	587.478	594.838	41.3739	600	600	0.000269016
2.18	587.387	594.63	40.8503	600	600	0.000269016
2.19	587.294	594.458	39.7841	600	600	0.000269016
2.2	587.194	594.287	38.7499	600	600	0.000269016
2.21	587.086	594.115	37.8015	600	600	0.000269016
2.22	586.976	593.943	36.9765	600	600	0.000269016
2.23	586.864	593.771	36.2985	600	600	0.000269016
2.24	586.747	593.599	35.7769	600	600	0.000269016
2.25	586.625	593.428	35.4087	600	600	0.000269016
2.26	586.502	593.256	35.182	600	600	0.000269016
2.27	586.387	593.085	35.0795	600	600	0.000269016
2.28	586.281	592.913	35.0821	600	600	0.000269016
2.29	586.175	592.741	35.1716	600	600	0.000269016
2.3	586.064	592.57	35.3324	600	600	0.000269016
2.31	585.955	592.398	35.5512	600	600	0.000269016
2.32	585.849	592.227	35.8166	600	600	0.000269016
2.33	585.745	592.056	36.1187	600	600	0.000269016
2.34	585.635	591.884	36.4489	600	600	0.000269016
2.35	585.52	591.713	36.7993	600	600	0.000269016
2.36	585.408	591.542	37.1628	600	600	0.000269016
2.37	585.303	591.371	37.533	600	600	0.000269016
2.38	585.2	591.2	37.9042	600	600	0.000269016
2.39	585.095	591.029	38.2715	600	600	0.000269016
2.4	584.992	590.858	38.6306	600	600	0.000269016
2.41	584.895	590.687	38.978	600	600	0.000269016
2.42	584.805	590.521	39.2642	600	600	0.000269016
2.43	584.718	590.374	39.3389	600	600	0.000269016
2.44	584.632	590.229	39.4048	600	600	0.000269016
2.45	584.545	590.084	39.4759	600	600	0.000269016
2.46	584.461	589.939	39.554	600	600	0.000269016
2.47	584.379	589.793	39.6403	600	600	0.000269016
2.48	584.296	589.648	39.7358	600	600	0.000269016
2.49	584.212	589.503	39.8406	600	600	0.000269016
2.5	584.126	589.359	39.9472	600	600	0.000269016
2.51	584.044	589.232	39.9023	600	600	0.000269016
2.52	583.967	589.109	39.8347	600	600	0.000269016
2.53	583.89	588.986	39.7929	600	600	0.000269016
2.54	583.809	588.863	39.7778	600	600	0.000269016
2.55	583.728	588.74	39.7895	600	600	0.000269016
2.56	583.648	588.618	39.8273	600	600	0.000269016
2.57	583.567	588.495	39.8897	600	600	0.000269016
2.58	583.484	588.372	39.9748	600	600	0.000269016
2.59	583.399	588.25	40.0804	600	600	0.000269016
2.6	583.316	588.13	40.1788	600	600	0.000269016
2.61	583.236	588.027	40.1407	600	600	0.000269016
2.62	583.157	587.926	40.1126	600	600	0.000269016
2.63	583.076	587.824	40.1108	600	600	0.000269016
2.64	582.995	587.723	40.1346	600	600	0.000269016
2.65	582.916	587.622	40.1823	600	600	0.000269016
2.66	582.839	587.521	40.2519	600	600	0.000269016
2.67	582.762	587.42	40.3412	600	600	0.000269016
2.68	582.683	587.319	40.4476	600	600	0.000269016
2.69	582.603	587.218	40.5684	600	600	0.000269016
2.7	582.523	587.117	40.7009	600	600	0.000269016
2.71	582.443	587.016	40.8424	600	600	0.000269016
2.72	582.363	586.915	40.9903	600	600	0.000269016
2.73	582.281	586.814	41.1423	600	600	0.000269016
2.74	582.198	586.713	41.2959	600	600	0.000269016
2.75	582.119	586.612	41.4493	600	600	0.000269016
2.76	582.043	586.511	41.6006	600	600	0.000269016
2.77	581.968	586.41	41.7483	600	600	0.000269016
2.78	581.892	586.31	41.8912	600	600	0.000269016
2.79	581.816	586.209	42.0283	600	600	0.000269016
2.8	581.741	586.108	42.1588	600	600	0.000269016
2.81	581.666	586.007	42.2825	600	600	0.000269016
2.82	581.589	585.909	42.3744	600	600	0.000269016
2.83	581.51	585.827	42.3225	600	600	0.000269016
2.84	581.433	585.747	42.2611	600	600	0.000269016
2.85	581.356	585.667	42.2072	600	600	0.000269016
2.86	581.28	585.587	42.1629	600	600	0.000269016
2.87	581.203	585.507	42.1299	600	600	0.000269016
2.88	581.127	585.427	42.1092	600	600	0.000269016
2.89	581.052	585.347	42.1013	600	600	0.000269016
2.9	580.977	585.267	42.1065	600	600	0.000269016
2.91	580.904	585.187	42.1245	600	600	0.000269016
2.92	580.831	585.107	42.1549	600	600	0.000269016
2.93	580.757	585.027	42.1971	600	600	0.000269016
2.94	580.683	584.947	42.25	600	600	0.000269016
2.95	580.609	584.867	42.3126	600	600	0.000269016
2.96	580.535	584.787	42.3839	600	600	0.000269016
2.97	580.459	584.707	42.4624	600	600	0.000269016
2.98	580.384	584.628	42.5471	600	600	0.000269016
2.99	580.311	584.548	42.6367	600	600	0.000269016
3	580.239	584.468	42.7298	600	600	0.000269016
3.01	580.167	584.388	42.8255	600	600	0.000269016
3.02	580.094	584.308	42.9225	600	600	0.000269016
3.03	580.022	584.228	43.0199	600	600	0.000269016
3.04	579.95	584.148	43.1167	600	600	0.000269016
3.05	579.877	584.068	43.2123	600	600	0.000269016
3.06	579.804	583.989	43.3059	600	600	0.000269016
3.07	579.73	583.909	43.3969	600	600	0.000269016
3.08	579.657	583.829	43.4851	600	600	0.000269016
3.09	579.584	583.749	43.5701	600	600	0.000269016
3.1	579.512	583.669	43.6517	600	600	0.000269016
3.11	579.44	583.59	43.7298	600	600	0.000269016
3.12	579.368	583.51	43.8045	600	600	0.000269016
3.13	579.298	583.43	43.8759	600	600	0.000269016
3.14	579.229	583.35	43.9441	600	600	0.000269016
3.15	579.16	583.271	44.0094	600	600	0.000269016
3.16	579.091	583.191	44.072	600	600	0.000269016
3.17	579.021	583.111	44.1324	600	600	0.000269016
3.18	578.95	583.031	44.1909	600	600	0.000269016
3.19	578.88	582.952	44.2478	600	600	0.000269016
3.2	578.809	582.872	44.3035	600	600	0.000269016
3.21	578.737	582.792	44.3583	600	600	0.000269016
3.22	578.665	582.713	44.4127	600	600	0.000269016
3.23	578.593	582.633	44.4669	600	600	0.000269016
3.24	578.524	582.553	44.5212	600	600	0.000269016
3.25	578.455	582.474	44.5759	600	600	0.000269016
3.26	578.387	582.394	44.6312	600	600	0.000269016
3.27	578.318	582.315	44.6873	600	600	0.000269016
3.28	578.25	582.235	44.7443	600	600	0.000269016
3.29	578.183	582.155	44.8024	600	600	0.000269016
3.3	578.114	582.076	44.8616	600	600	0.000269016
3.31	578.046	581.996	44.922	600	600	0.000269016
3.32	577.976	581.917	44.9835	600	600	0.000269016
3.33	577.907	581.837	45.0462	600	600	0.000269016
3.34	577.837	581.758	45.11	600	600	0.000269016
3.35	577.768	581.678	45.1748	600	600	0.000269016
3.36	577.699	581.599	45.2366	600	600	0.000269016
3.37	577.63	581.523	45.2803	600	600	0.000269016
3.38	577.563	581.462	45.2087	600	600	0.000269016
3.39	577.501	581.402	45.1362	600	600	0.000269016
3.4	577.441	581.342	45.0759	600	600	0.000269016
3.41	577.379	581.282	45.029	600	600	0.000269016
3.42	577.312	581.223	44.9959	600	600	0.000269016
3.43	577.243	581.163	44.9768	600	600	0.000269016
3.44	577.174	581.103	44.9715	600	600	0.000269016
3.45	577.105	581.044	44.9794	600	600	0.000269016
3.46	577.038	580.984	44.9997	600	600	0.000269016
3.47	576.97	580.925	45.0314	600	600	0.000269016
3.48	576.903	580.865	45.0733	600	600	0.000269016
3.49	576.837	580.805	45.1243	600	600	0.000269016
3.5	576.772	580.746	45.1829	600	600	0.000269016
3.51	576.709	580.686	45.248	600	600	0.000269016
3.52	576.646	580.626	45.3181	600	600	0.000269016
3.53	576.582	580.567	45.3922	600	600	0.000269016
3.54	576.517	580.507	45.4689	600	600	0.000269016
3.55	576.452	580.448	45.5471	600	600	0.000269016
3.56	576.386	580.388	45.626	600	600	0.000269016
3.57	576.321	580.328	45.7045	600	600	0.000269016
3.58	576.256	580.269	45.7819	600	600	0.000269016
3.59	576.191	580.209	45.8575	600	600	0.000269016
3.6	576.126	580.15	45.9308	600	600	0.000269016
3.61	576.062	580.09	46.0015	600	600	0.000269016
3.62	576	580.031	46.0691	600	600	0.000269016
3.63	575.939	579.971	46.1335	600	600	0.000269016
3.64	575.878	579.911	46.1947	600	600	0.000269016
3.65	575.815	579.852	46.2526	600	600	0.000269016
3.66	575.752	579.792	46.3073	600	600	0.000269016
3.67	575.687	579.733	46.359	600	600	0.000269016
3.68	575.622	579.673	46.4078	600	600	0.000269016
3.69	575.557	579.614	46.4541	600	600	0.000269016
3.7	575.49	579.554	46.4982	600	600	0.000269016
3.71	575.424	579.495	46.5403	600	600	0.000269016
3.72	575.36	579.435	46.5811	600	600	0.000269016
3.73	575.296	579.376	46.6421	600	600	0.000269016
3.74	575.233	579.316	46.7703	600	600	0.000269016
3.75	575.17	579.257	46.9757	600	600	0.000269016
3.76	575.109	579.197	47.187	600	600	0.000269016
3.77	575.048	579.138	47.392	600	600	0.000269016
3.78	574.987	579.079	47.5914	600	600	0.000269016
3.79	574.926	579.019	47.7858	600	600	0.000269016
3.8	574.865	578.96	47.9756	600	600	0.000269016
3.81	574.802	578.9	48.1612	600	600	0.000269016
3.82	574.739	578.841	48.343	600	600	0.000269016
3.83	574.675	578.781	48.5212	600	600	0.000269016
3.84	574.61	578.722	48.6959	600	600	0.000269016
3.85	574.546	578.663	48.8675	600	600	0.000269016
3.86	574.482	578.603	49.036	600	600	0.000269016
3.87	574.42	578.544	49.2016	600	600	0.000269016
3.88	574.358	578.485	49.3642	600	600	0.000269016
3.89	574.296	578.425	49.5242	600	600	0.000269016
3.9	574.235	578.366	49.6814	600	600	0.000269016
3.91	574.174	578.306	49.8359	600	600	0.000269016
3.92	574.113	578.247	49.9878	600	600	0.000269016
3.93	574.052	578.188	50.1372	600	600	0.000269016
3.94	573.991	578.128	50.284	600	600	0.000269016
3.95	573.929	578.069	50.4284	600	600	0.000269016
3.96	573.868	578.01	50.5704	600	600	0.000269016
3.97	573.807	577.95	50.71	600	600	0.000269016
3.98	573.746	577.891	50.8474	600	600	0.000269016
3.99	573.687	577.832	50.9825	600	600	0.000269016
4	573.63	577.773	51.1154	600	600	0.000269016
4.01	573.573	577.713	51.2463	600	600	0.000269016
4.02	573.515	577.654	51.3752	600	600	0.000269016
4.03	573.456	577.595	51.4958	600	600	0.000269016
4.04	573.397	577.536	51.6105	600	600	0.000269016
4.05	573.338	577.476	51.7272	600	600	0.000269016
4.06	573.278	577.417	51.8457	600	600	0.000269016
4.07	573.215	577.358	51.9647	600	600	0.000269016
4.08	573.153	577.299	52.0825	600	600	0.000269016
4.09	573.091	577.239	52.1974	600	600	0.000269016
4.1	573.029	577.18	52.3085	600	600	0.000269016
4.11	572.969	577.121	52.416	600	600	0.000269016
4.12	572.909	577.062	52.521	600	600	0.000269016
4.13	572.85	577.003	52.625	600	600	0.000269016
4.14	572.791	576.943	52.7293	600	600	0.000269016
4.15	572.733	576.884	52.8347	600	600	0.000269016
4.16	572.675	576.825	52.9414	600	600	0.000269016
4.17	572.614	576.766	53.0484	600	600	0.000269016
4.18	572.554	576.707	53.1548	600	600	0.000269016
4.19	572.5	576.648	53.2595	600	600	0.000269016
4.2	572.442	576.588	53.3621	600	600	0.000269016
4.21	572.382	576.529	53.4642	600	600	0.000269016
4.22	572.322	576.47	53.571	600	600	0.000269016
4.23	572.262	576.411	53.6889	600	600	0.000269016
4.24	572.205	576.352	53.819	600	600	0.000269016
4.25	572.168	576.293	53.9611	600	600	0.000269016
4.26	572.098	576.234	54.1143	600	600	0.000269016
4.27	572.011	576.175	54.2774	600	600	0.000269016
4.28	571.96	576.115	54.4494	600	600	0.000269016
4.29	571.926	576.056	54.6293	600	600	0.000269016
4.3	571.868	575.997	54.8165	600	600	0.000269016
4.31	571.787	575.938	55.0107	600	600	0.000269016
4.32	571.725	575.879	55.2118	600	600	0.000269016
4.33	571.676	575.82	55.4196	600	600	0.000269016
4.34	571.626	575.761	55.634	600	600	0.000269016
4.35	571.58	575.702	55.8545	600	600	0.000269016
4.36	571.516	575.643	56.0806	600	600	0.000269016
4.37	571.449	575.584	56.3115	600	600	0.000269016
4.38	571.404	575.525	56.5464	600	600	0.000269016
4.39	571.344	575.466	56.7847	600	600	0.000269016
4.4	571.276	575.407	57.0261	600	600	0.000269016
4.41	571.23	575.348	57.2702	600	600	0.000269016
4.42	571.177	575.289	57.517	600	600	0.000269016
4.43	571.101	575.23	57.7665	600	600	0.000269016
4.44	571.045	575.171	58.0186	600	600	0.000269016
4.45	570.997	575.112	58.2732	600	600	0.000269016
4.46	570.932	575.053	58.5299	600	600	0.000269016
4.47	570.875	574.994	58.7883	600	600	0.000269016
4.48	570.82	574.935	59.048	600	600	0.000269016
4.49	570.759	574.877	59.3087	600	600	0.000269016
4.5	570.715	574.818	59.5696	600	600	0.000269016
4.51	570.653	574.759	59.8305	600	600	0.000269016
4.52	570.6	574.7	60.0556	600	600	0.000269016
4.53	570.607	574.641	60.2025	600	600	0.000269016
4.54	570.75	574.582	60.3593	600	600	0.000269016
4.55	570.932	574.523	60.5257	600	600	0.000269016
4.56	570.987	574.465	60.7	600	600	0.000269016
4.57	570.976	574.406	60.8798	600	600	0.000269016
4.58	570.973	574.356	60.9929	600	600	0.000269016
4.59	570.928	574.322	61.0102	600	600	0.000269016
4.6	570.889	574.287	61.0425	600	600	0.000269016
4.61	570.898	574.252	61.0912	600	600	0.000269016
4.62	570.885	574.218	61.1546	600	600	0.000269016
4.63	570.814	574.183	61.23	600	600	0.000269016
4.64	570.744	574.148	61.3144	600	600	0.000269016
4.65	570.724	574.114	61.4049	600	600	0.000269016
4.66	570.71	574.079	61.4995	600	600	0.000269016
4.67	570.687	574.044	61.5974	600	600	0.000269016
4.68	570.658	574.01	61.6986	600	600	0.000269016
4.69	570.611	573.975	61.8037	600	600	0.000269016
4.7	570.573	573.941	61.9131	600	600	0.000269016
4.71	570.569	573.906	62.0267	600	600	0.000269016
4.72	570.536	573.871	62.1437	600	600	0.000269016
4.73	570.51	573.837	62.2631	600	600	0.000269016
4.74	570.509	573.802	62.3835	600	600	0.000269016
4.75	570.497	573.768	62.5036	600	600	0.000269016
4.76	570.48	573.733	62.623	600	600	0.000269016
4.77	570.472	573.698	62.7416	600	600	0.000269016
4.78	570.468	573.664	62.8598	600	600	0.000269016
4.79	570.46	573.629	62.9785	600	600	0.000269016
4.8	570.437	573.595	63.098	600	600	0.000269016
4.81	570.412	573.56	63.2188	600	600	0.000269016
4.82	570.368	573.526	63.3407	600	600	0.000269016
4.83	570.349	573.491	63.4633	600	600	0.000269016
4.84	570.318	573.456	63.5858	600	600	0.000269016
4.85	570.268	573.422	63.7078	600	600	0.000269016
4.86	570.255	573.387	63.829	600	600	0.000269016
4.87	570.256	573.353	63.9494	600	600	0.000269016
4.88	570.243	573.318	64.0694	600	600	0.000269016
4.89	570.231	573.284	64.1895	600	600	0.000269016
4.9	570.241	573.249	64.3099	600	600	0.000269016
4.91	570.234	573.224	64.3652	600	600	0.000269016
4.92	570.229	573.21	64.3505	600	600	0.000269016
4.93	570.221	573.197	64.3579	600	600	0.000269016
4.94	570.212	573.184	64.3808	600	600	0.000269016
4.95	570.212	573.17	64.4137	600	600	0.000269016
4.96	570.176	573.157	64.4533	600	600	0.000269016
4.97	570.152	573.144	64.4972	600	600	0.000269016
4.98	570.138	573.13	64.5433	600	600	0.000269016
4.99	570.118	573.117	64.5804	600	600	0.000269016
5	570.114	573.104	64.6244	600	600	0.000269016
5.01	570.119	573.09	64.6737	600	600	0.000269016
5.02	570.051	573.077	64.7233	600	600	0.000269016
5.03	570.01	573.064	64.7718	600	600	0.000269016
5.04	570.012	573.05	64.8197	600	600	0.000269016
5.05	570.003	573.037	64.8675	600	600	0.000269016
5.06	569.972	573.024	64.915	600	600	0.000269016
5.07	569.921	573.01	64.9524	600	600	0.000269016
5.08	569.878	572.997	64.9963	600	600	0.000269016
5.09	569.873	572.983	65.0457	600	600	0.000269016
5.1	569.87	572.97	65.0956	600	600	0.000269016
5.11	569.863	572.957	65.1446	600	600	0.000269016
5.12	569.85	572.943	65.1931	600	600	0.000269016
5.13	569.834	572.93	65.2413	600	600	0.000269016
5.14	569.845	572.917	65.2878	600	600	0.000269016
5.15	569.852	572.903	65.3254	600	600	0.000269016
5.16	569.837	572.89	65.3695	600	600	0.000269016
5.17	569.824	572.877	65.4188	600	600	0.000269016
5.18	569.792	572.863	65.4683	600	600	0.000269016
5.19	569.743	572.85	65.5171	600	600	0.000269016
5.2	569.715	572.837	65.5657	600	600	0.000269016
5.21	569.689	572.823	65.6141	600	600	0.000269016
5.22	569.652	572.81	65.6596	600	600	0.000269016
5.23	569.628	572.797	65.6981	600	600	0.000269016
5.24	569.612	572.783	65.7429	600	600	0.000269016
5.25	569.583	572.77	65.7923	600	600	0.000269016
5.26	569.565	572.757	65.8414	600	600	0.000269016
5.27	569.584	572.743	65.89	600	600	0.000269016
5.28	569.598	572.73	65.9383	600	600	0.000269016
5.29	569.569	572.717	65.9866	600	600	0.000269016
5.3	569.538	572.703	66.0321	600	600	0.000269016
5.31	569.507	572.69	66.0706	600	600	0.000269016
5.32	569.489	572.677	66.1155	600	600	0.000269016
5.33	569.47	572.663	66.165	600	600	0.000269016
5.34	569.426	572.65	66.2142	600	600	0.000269016
5.35	569.373	572.637	66.2627	600	600	0.000269016
5.36	569.344	572.623	66.3109	600	600	0.000269016
5.37	569.348	572.61	66.3591	600	600	0.000269016
5.38	569.354	572.597	66.4044	600	600	0.000269016
5.39	569.36	572.583	66.4429	600	600	0.000269016
5.4	569.369	572.57	66.4877	600	600	0.000269016
5.41	569.39	572.557	66.5373	600	600	0.000269016
5.42	569.395	572.543	66.5866	600	600	0.000269016
5.43	569.388	572.53	66.6351	600	600	0.000269016
5.44	569.402	572.517	66.6834	600	600	0.000269016
5.45	569.393	572.503	66.7315	600	600	0.000269016
5.46	569.348	572.49	66.7768	600	600	0.000269016
5.47	569.323	572.477	66.8151	600	600	0.000269016
5.48	569.293	572.463	66.8599	600	600	0.000269016
5.49	569.263	572.45	66.9094	600	600	0.000269016
5.5	569.259	572.437	66.9586	600	600	0.000269016
5.51	569.238	572.423	67.0072	600	600	0.000269016
5.52	569.212	572.41	67.0555	600	600	0.000269016
5.53	569.211	572.397	67.1036	600	600	0.000269016
5.54	569.224	572.383	67.1489	600	600	0.000269016
5.55	569.229	572.37	67.1872	600	600	0.000269016
5.56	569.224	572.357	67.2319	600	600	0.000269016
5.57	569.228	572.343	67.2814	600	600	0.000269016
5.58	569.216	572.33	67.3306	600	600	0.000269016
5.59	569.197	572.317	67.3791	600	600	0.000269016
5.6	569.177	572.304	67.4274	600	600	0.000269016
5.61	569.153	572.29	67.4755	600	600	0.000269016
5.62	569.128	572.277	67.5208	600	600	0.000269016
5.63	569.096	572.264	67.559	600	600	0.000269016
5.64	569.063	572.25	67.6038	600	600	0.000269016
5.65	569.038	572.237	67.6532	600	600	0.000269016
5.66	569.013	572.224	67.7024	600	600	0.000269016
5.67	568.999	572.21	67.7509	600	600	0.000269016
5.68	568.982	572.197	67.7991	600	600	0.000269016
5.69	568.978	572.184	67.8472	600	600	0.000269016
5.7	568.971	572.17	67.8924	600	600	0.000269016
5.71	568.962	572.157	67.9307	600	600	0.000269016
5.72	568.963	572.144	67.9754	600	600	0.000269016
5.73	568.966	572.13	68.0248	600	600	0.000269016
5.74	568.984	572.117	68.074	600	600	0.000269016
5.75	568.988	572.104	68.1224	600	600	0.000269016
5.76	568.975	572.09	68.1706	600	600	0.000269016
5.77	568.957	572.077	68.2187	600	600	0.000269016
5.78	568.954	572.064	68.2639	600	600	0.000269016
5.79	568.949	572.051	68.3021	600	600	0.000269016
5.8	568.921	572.037	68.3468	600	600	0.000269016
5.81	568.888	572.024	68.3962	600	600	0.000269016
5.82	568.851	572.011	68.4453	600	600	0.000269016
5.83	568.826	571.997	68.4938	600	600	0.000269016
5.84	568.814	571.984	68.542	600	600	0.000269016
5.85	568.795	571.971	68.59	600	600	0.000269016
5.86	568.775	571.957	68.6352	600	600	0.000269016
5.87	568.76	571.944	68.6733	600	600	0.000269016
5.88	568.754	571.931	68.718	600	600	0.000269016
5.89	568.765	571.917	68.7674	600	600	0.000269016
5.9	568.768	571.904	68.8165	600	600	0.000269016
5.91	568.749	571.891	68.8649	600	600	0.000269016
5.92	568.736	571.877	68.9131	600	600	0.000269016
5.93	568.724	571.864	68.9611	600	600	0.000269016
5.94	568.705	571.851	69.0062	600	600	0.000269016
5.95	568.684	571.838	69.0444	600	600	0.000269016
5.96	568.654	571.824	69.089	600	600	0.000269016
5.97	568.623	571.811	69.1384	600	600	0.000269016
5.98	568.615	571.798	69.1875	600	600	0.000269016
5.99	568.614	571.784	69.2359	600	600	0.000269016
6	568.6	571.771	69.284	600	600	0.000269016
6.01	568.595	571.758	69.332	600	600	0.000269016
6.02	568.604	571.744	69.3771	600	600	0.000269016
6.03	568.621	571.731	69.4152	600	600	0.000269016
6.04	568.638	571.718	69.4598	600	600	0.000269016
6.05	568.642	571.705	69.5092	600	600	0.000269016
6.06	568.642	571.691	69.5583	600	600	0.000269016
6.07	568.638	571.678	69.6066	600	600	0.000269016
6.08	568.635	571.665	69.6547	600	600	0.000269016
6.09	568.622	571.651	69.7027	600	600	0.000269016
6.1	568.595	571.638	69.7478	600	600	0.000269016
6.11	568.572	571.625	69.7859	600	600	0.000269016
6.12	568.562	571.611	69.8305	600	600	0.000269016
6.13	568.546	571.598	69.8798	600	600	0.000269016
6.14	568.52	571.585	69.9288	600	600	0.000269016
6.15	568.498	571.572	69.9772	600	600	0.000269016
6.16	568.493	571.558	70.0253	600	600	0.000269016
6.17	568.501	571.545	70.0732	600	600	0.000269016
6.18	568.492	571.532	70.1183	600	600	0.000269016
6.19	568.458	571.518	70.1563	600	600	0.000269016
6.2	568.442	571.505	70.2009	600	600	0.000269016
6.21	568.45	571.492	70.2502	600	600	0.000269016
6.22	568.436	571.479	70.2992	600	600	0.000269016
6.23	568.402	571.465	70.3476	600	600	0.000269016
6.24	568.383	571.452	70.3956	600	600	0.000269016
6.25	568.356	571.439	70.4435	600	600	0.000269016
6.26	568.332	571.425	70.4886	600	600	0.000269016
6.27	568.317	571.412	70.5265	600	600	0.000269016
6.28	568.298	571.399	70.5711	600	600	0.000269016
6.29	568.27	571.386	70.6204	600	600	0.000269016
6.3	568.243	571.372	70.6694	600	600	0.000269016
6.31	568.247	571.359	70.7177	600	600	0.000269016
6.32	568.255	571.346	70.7658	600	600	0.000269016
6.33	568.245	571.332	70.8137	600	600	0.000269016
6.34	568.241	571.319	70.8587	600	600	0.000269016
6.35	568.253	571.306	70.8966	600	600	0.000269016
6.36	568.254	571.293	70.9411	600	600	0.000269016
6.37	568.261	571.279	70.9904	600	600	0.000269016
6.38	568.259	571.266	71.0394	600	600	0.000269016
6.39	568.241	571.253	71.0877	600	600	0.000269016
6.4	568.238	571.239	71.1357	600	600	0.000269016
6.41	568.238	571.226	71.1836	600	600	0.000269016
6.42	568.212	571.213	71.2285	600	600	0.000269016
6.43	568.181	571.2	71.2665	600	600	0.000269016
6.44	568.167	571.186	71.311	600	600	0.000269016
6.45	568.169	571.173	71.3603	600	600	0.000269016
6.46	568.162	571.16	71.4092	600	600	0.000269016
6.47	568.147	571.146	71.4575	600	600	0.000269016
6.48	568.13	571.133	71.5054	600	600	0.000269016
6.49	568.132	571.12	71.5533	600	600	0.000269016
6.5	568.15	571.107	71.5982	600	600	0.000269016
6.51	568.158	571.093	71.6361	600	600	0.000269016
6.52	568.14	571.08	71.6806	600	600	0.000269016
6.53	568.117	571.067	71.7299	600	600	0.000269016
6.54	568.116	571.053	71.7788	600	600	0.000269016
6.55	568.113	571.04	71.827	600	600	0.000269016
6.56	568.087	571.027	71.875	600	600	0.000269016
6.57	568.05	571.014	71.9228	600	600	0.000269016
6.58	568.017	571	71.9677	600	600	0.000269016
6.59	568.008	570.987	72.0056	600	600	0.000269016
6.6	567.994	570.974	72.05	600	600	0.000269016
6.61	567.967	570.961	72.0993	600	600	0.000269016
6.62	567.939	570.947	72.1482	600	600	0.000269016
6.63	567.924	570.934	72.1964	600	600	0.000269016
6.64	567.936	570.921	72.2443	600	600	0.000269016
6.65	567.944	570.907	72.2921	600	600	0.000269016
6.66	567.932	570.894	72.337	600	600	0.000269016
6.67	567.929	570.881	72.3748	600	600	0.000269016
6.68	567.936	570.868	72.4193	600	600	0.000269016
6.69	567.935	570.854	72.4685	600	600	0.000269016
6.7	567.941	570.841	72.5174	600	600	0.000269016
6.71	567.945	570.828	72.5656	600	600	0.000269016
6.72	567.923	570.815	72.6135	600	600	0.000269016
6.73	567.913	570.801	72.6613	600	600	0.000269016
6.74	567.91	570.788	72.7061	600	600	0.000269016
6.75	567.903	570.775	72.7439	600	600	0.000269016
6.76	567.898	570.762	72.7883	600	600	0.000269016
6.77	567.879	570.748	72.8375	600	600	0.000269016
6.78	567.873	570.735	72.8864	600	600	0.000269016
6.79	567.879	570.722	72.9345	600	600	0.000269016
6.8	567.878	570.709	72.9824	600	600	0.000269016
6.81	567.876	570.695	73.0302	600	600	0.000269016
6.82	567.866	570.682	73.075	600	600	0.000269016
6.83	567.858	570.669	73.1128	600	600	0.000269016
6.84	567.861	570.655	73.1572	600	600	0.000269016
6.85	567.864	570.642	73.2064	600	600	0.000269016
6.86	567.846	570.629	73.2552	600	600	0.000269016
6.87	567.831	570.616	73.3033	600	600	0.000269016
6.88	567.817	570.602	73.3512	600	600	0.000269016
6.89	567.792	570.589	73.3989	600	600	0.000269016
6.9	567.777	570.576	73.4437	600	600	0.000269016
6.91	567.769	570.563	73.4814	600	600	0.000269016
6.92	567.725	570.549	73.5258	600	600	0.000269016
6.93	567.695	570.536	73.575	600	600	0.000269016
6.94	567.716	570.523	73.6238	600	600	0.000269016
6.95	567.706	570.51	73.6719	600	600	0.000269016
6.96	567.678	570.496	73.7197	600	600	0.000269016
6.97	567.678	570.483	73.7675	600	600	0.000269016
6.98	567.689	570.47	73.8122	600	600	0.000269016
6.99	567.695	570.457	73.8499	600	600	0.000269016
7	567.695	570.443	73.8943	600.001	600	0.000269016
7.01	567.694	570.43	73.9434	600	600	0.000269016
7.02	567.688	570.417	73.9922	600	600	0.000269016
7.03	567.684	570.404	74.0403	599.998	599.999	0.000269016
7.04	567.687	570.39	74.0881	599.995	599.999	0.000269016
7.05	567.683	570.377	74.1358	599.993	599.999	0.000269016
7.06	567.663	570.364	74.1805	599.989	599.999	0.000269016
7.07	567.638	570.351	74.2182	599.983	599.998	0.000269016
7.08	567.631	570.337	74.2625	599.975	599.998	0.000269016
7.09	567.627	570.324	74.3116	599.967	599.997	0.000269016
7.1	567.616	570.311	74.3604	599.96	599.997	0.000269016
7.11	567.605	570.298	74.4085	599.953	599.996	0.000269016
7.12	567.578	570.284	74.4563	599.944	599.996	0.000269016
7.13	567.565	570.271	74.5039	599.935	599.995	0.000269016
7.14	567.58	570.258	74.5486	599.923	599.995	0.000269016
7.15	567.58	570.245	74.5862	599.911	599.994	0.000269016
7.16	567.56	570.231	74.6306	599.898	599.993	0.000269016
7.17	567.551	570.218	74.6797	599.883	599.992	0.000269016
7.18	567.539	570.205	74.7284	599.866	599.991	0.000269016
7.19	567.539	570.192	74.7764	599.848	599.99	0.000269016
7.2	567.548	570.179	74.8242	599.828	599.989	0.000269016
7.21	567.541	570.165	74.8719	599.808	599.988	0.000269016
7.22	567.514	570.152	74.9166	599.786	599.987	0.000269016
7.23	567.499	570.139	74.9541	599.761	599.985	0.000269016
7.24	567.524	570.126	74.9984	599.736	599.984	0.000269016
7.25	567.521	570.112	75.0475	599.709	599.983	0.000269016
7.26	567.501	570.099	75.0962	599.681	599.981	0.000269016
7.27	567.483	570.086	75.1442	599.651	599.98	0.000269016
7.28	567.489	570.073	75.192	599.62	599.978	0.000269016
7.29	567.479	570.059	75.2396	599.586	599.976	0.000269016
7.3	567.457	570.046	75.2843	599.549	599.975	0.000269016
7.31	567.446	570.033	75.3218	599.511	599.973	0.000269016
7.32	567.425	570.02	75.3661	599.473	599.971	0.000269016
7.33	567.404	570.006	75.4151	599.432	599.969	0.000269016
7.34	567.405	569.993	75.4638	599.387	599.967	0.000269016
7.35	567.394	569.98	75.5118	599.34	599.965	0.000269016
7.36	567.375	569.967	75.5595	599.292	599.962	0.000269016
7.37	567.383	569.954	75.6071	599.243	599.96	0.000269016
7.38	567.387	569.94	75.6518	599.189	599.958	0.000269016
7.39	567.375	569.927	75.6893	599.134	599.955	0.000269016
7.4	567.381	569.914	75.7335	599.075	599.952	0.000269016
7.41	567.39	569.901	75.7803	599.015	599.95	0.000269016
7.42	567.383	569.889	75.8234	598.95	599.947	0.000269016
7.43	567.368	569.884	75.8214	598.882	599.944	0.000269016
7.44	567.356	569.88	75.8273	598.814	599.941	0.000269016
7.45	567.352	569.877	75.8388	598.741	599.938	0.000269016
7.46	567.34	569.873	75.8512	598.662	599.935	0.000269016
7.47	567.319	569.87	75.8641	598.579	599.932	0.000269016
7.48	567.296	569.866	75.8771	598.493	599.929	0.000269016
7.49	567.286	569.862	75.8896	598.404	599.925	0.000269016
7.5	567.276	569.859	75.8972	598.309	599.922	0.000269016
7.51	567.273	569.855	75.9061	598.21	599.918	0.000269016
7.52	567.277	569.852	75.9182	598.105	599.914	0.000269016
7.53	567.275	569.848	75.9311	597.994	599.91	0.000269016
7.54	567.271	569.844	75.9441	597.877	599.907	0.000269016
7.55	567.277	569.841	75.9571	597.756	599.902	0.000269016
7.56	567.282	569.837	75.9702	597.627	599.898	0.000269016
7.57	567.273	569.834	75.9832	597.491	599.894	0.000269016
7.58	567.259	569.83	75.9962	597.346	599.89	0.000269016
7.59	567.259	569.827	76.0092	597.193	599.885	0.000269016
7.6	567.253	569.823	76.0154	597.032	599.88	0.000269016
7.61	567.234	569.819	76.0242	596.861	599.876	0.000269016
7.62	567.218	569.816	76.037	596.678	599.871	0.000269016
7.63	567.208	569.812	76.0502	596.482	599.865	0.000269016
7.64	567.204	569.809	76.0632	596.273	599.86	0.000269016
7.65	567.2	569.805	76.0762	596.05	599.855	0.000269016
7.66	567.191	569.801	76.0892	595.812	599.849	0.000269016
7.67	567.17	569.798	76.1022	595.558	599.845	0.000269016
7.68	567.165	569.794	76.1152	595.273	599.844	0.000269016
7.69	567.17	569.791	76.1283	594.913	599.844	0.000269016
7.7	567.154	569.787	76.1413	594.418	599.844	0.000269016
7.71	567.127	569.784	76.1543	593.902	599.844	0.000269016
7.72	567.114	569.78	76.1673	593.338	599.844	0.000269016
7.73	567.108	569.776	76.1803	592.72	599.844	0.000269016
7.74	567.096	569.773	76.1933	592.154	599.844	0.000269016
7.75	567.086	569.769	76.2063	591.634	599.844	0.000269016
7.76	567.074	569.766	76.2193	591.02	599.844	0.000269016
7.77	567.056	569.762	76.2299	590.36	599.844	0.000269016
7.78	567.064	569.759	76.2374	589.82	599.844	0.000269016
7.79	567.082	569.755	76.2476	589.452	599.844	0.00302477
7.8	567.086	569.751	76.2603	589.179	599.607	3.45424
7.81	567.074	569.748	76.2733	588.892	599.263	8.09155
7.82	567.075	569.744	76.2863	588.651	598.92	12.4937
7.83	567.082	569.741	76.2993	588.497	598.578	16.7182
7.84	567.084	569.737	76.3123	588.448	598.235	20.7952
7.85	567.089	569.733	76.3253	588.438	597.893	24.7438
7.86	567.066	569.73	76.3383	588.457	597.552	28.5733
7.87	567.026	569.726	76.3499	588.454	597.248	31.6853
7.88	567.021	569.723	76.3554	588.42	597.037	33.2679
7.89	567.029	569.719	76.3658	588.354	596.804	34.981
7.9	567.018	569.716	76.3793	588.256	596.571	36.461
7.91	566.991	569.712	76.3923	588.136	596.337	37.6776
7.92	566.975	569.708	76.4053	587.982	596.104	38.6244
7.93	566.973	569.705	76.4183	587.806	595.871	39.3094
7.94	566.984	569.701	76.4313	587.623	595.638	39.7532
7.95	566.989	569.698	76.4443	587.457	595.405	39.9867
7.96	566.979	569.694	76.4573	587.328	595.172	40.0474
7.97	566.972	569.69	76.4703	587.23	594.94	39.9759
7.98	566.964	569.687	76.4833	587.145	594.707	39.8128
7.99	566.963	569.683	76.4963	587.062	594.474	39.5967
8	566.962	569.68	76.5093	586.98	594.242	39.3619
8.01	566.943	569.676	76.5223	586.916	594.009	39.1366
8.02	566.929	569.673	76.5353	586.845	593.78	38.9088
8.03	566.925	569.669	76.5483	586.737	593.57	38.4894
8.04	566.921	569.665	76.5613	586.618	593.368	38.071
8.05	566.905	569.662	76.5696	586.483	593.166	37.7527
8.06	566.893	569.658	76.5779	586.346	592.964	37.5338
8.07	566.889	569.655	76.5894	586.211	592.762	37.4079
8.08	566.892	569.651	76.6023	586.078	592.561	37.3654
8.09	566.894	569.648	76.6153	585.94	592.359	37.3957
8.1	566.884	569.644	76.6283	585.809	592.157	37.4842
8.11	566.868	569.64	76.6413	585.703	591.975	37.4307
8.12	566.868	569.637	76.6543	585.617	591.802	37.3341
8.13	566.877	569.633	76.6673	585.525	591.629	37.3058
8.14	566.874	569.63	76.6803	585.427	591.457	37.3403
8.15	566.863	569.626	76.6878	585.332	591.284	37.4321
8.16	566.851	569.622	76.6958	585.225	591.112	37.5756
8.17	566.851	569.619	76.7079	585.107	590.94	37.7649
8.18	566.849	569.615	76.7213	584.979	590.769	37.9781
8.19	566.841	569.612	76.7343	584.846	590.616	38.0483
8.2	566.829	569.608	76.7473	584.718	590.467	38.1288
8.21	566.815	569.605	76.7603	584.588	590.318	38.2517
8.22	566.808	569.601	76.7733	584.456	590.169	38.4127
8.23	566.809	569.597	76.7863	584.327	590.02	38.6074
8.24	566.795	569.594	76.7993	584.2	589.871	38.8307
8.25	566.776	569.59	76.8123	584.077	589.722	39.0775
8.26	566.776	569.587	76.8253	583.952	589.573	39.3424
8.27	566.776	569.583	76.8383	583.82	589.424	39.6203
8.28	566.768	569.579	76.8512	583.685	589.275	39.906
8.29	566.763	569.576	76.8642	583.547	589.126	40.1949
8.3	566.752	569.572	76.8772	583.4	588.977	40.4826
8.31	566.744	569.569	76.8902	583.242	588.828	40.7652
8.32	566.745	569.565	76.9018	583.073	588.679	41.0392
8.33	566.752	569.562	76.9093	582.899	588.531	41.3021
8.34	566.741	569.558	76.9187	582.722	588.382	41.5515
8.35	566.719	569.554	76.9312	582.546	588.233	41.7859
8.36	566.698	569.551	76.9442	582.371	588.085	42.0043
8.37	566.715	569.547	76.9572	582.193	587.936	42.2063
8.38	566.726	569.544	76.9702	582.006	587.788	42.3918
8.39	566.705	569.54	76.9832	581.811	587.639	42.5616
8.4	566.68	569.536	76.9961	581.609	587.491	42.7164
8.41	566.672	569.533	77.0091	581.398	587.342	42.8575
8.42	566.678	569.529	77.0221	581.18	587.194	42.9865
8.43	566.687	569.526	77.0272	580.956	587.046	43.105
8.44	566.679	569.522	77.0367	580.734	586.897	43.2148
8.45	566.652	569.519	77.05	580.52	586.749	43.3177
8.46	566.646	569.515	77.063	580.311	586.601	43.4156
8.47	566.655	569.511	77.076	580.111	586.453	43.5103
8.48	566.662	569.508	77.089	579.93	586.305	43.6033
8.49	566.656	569.504	77.102	579.762	586.157	43.6963
8.5	566.629	569.501	77.115	579.616	586.008	43.7905
8.51	566.626	569.497	77.128	579.483	585.86	43.887
8.52	566.639	569.494	77.141	579.366	585.712	43.9868
8.53	566.64	569.49	77.154	579.261	585.564	44.0907
8.54	566.628	569.486	77.167	579.159	585.417	44.1991
8.55	566.616	569.483	77.18	579.051	585.269	44.3124
8.56	566.624	569.479	77.193	578.938	585.121	44.4308
8.57	566.634	569.476	77.2059	578.822	584.973	44.5541
8.58	566.629	569.472	77.2189	578.7	584.825	44.6822
8.59	566.614	569.468	77.2319	578.573	584.677	44.8148
8.6	566.614	569.465	77.2419	578.441	584.53	44.9516
8.61	566.618	569.461	77.2495	578.308	584.382	45.092
8.62	566.605	569.458	77.2601	578.177	584.234	45.2355
8.63	566.589	569.454	77.2728	578.044	584.087	45.3815
8.64	566.573	569.451	77.2858	577.914	583.939	45.5294
8.65	566.562	569.447	77.2988	577.784	583.792	45.6786
8.66	566.561	569.443	77.3118	577.657	583.644	45.8285
8.67	566.547	569.44	77.3248	577.536	583.497	45.9787
8.68	566.528	569.436	77.3378	577.416	583.349	46.1285
8.69	566.516	569.433	77.3508	577.298	583.202	46.2775
8.7	566.516	569.429	77.361	577.177	583.055	46.4254
8.71	566.532	569.425	77.3673	577.054	582.907	46.5717
8.72	566.536	569.422	77.3781	576.933	582.76	46.7164
8.73	566.524	569.418	77.3916	576.809	582.613	46.859
8.74	566.514	569.415	77.4046	576.683	582.466	46.9996
8.75	566.525	569.411	77.4176	576.555	582.318	47.138
8.76	566.53	569.408	77.4306	576.427	582.171	47.2743
8.77	566.525	569.404	77.4436	576.303	582.024	47.4084
8.78	566.509	569.4	77.4566	576.179	581.877	47.5405
8.79	566.479	569.397	77.4695	576.052	581.73	47.6707
8.8	566.473	569.393	77.4825	575.927	581.583	47.7991
8.81	566.484	569.39	77.4955	575.807	581.436	47.9259
8.82	566.47	569.386	77.5085	575.685	581.289	48.0513
8.83	566.439	569.382	77.5215	575.562	581.142	48.1755
8.84	566.43	569.379	77.5345	575.441	580.996	48.3109
8.85	566.437	569.375	77.5475	575.323	580.849	48.5743
8.86	566.442	569.372	77.5604	575.205	580.702	49.0826
8.87	566.444	569.368	77.5732	575.082	580.555	49.7499
8.88	566.441	569.365	77.5811	574.96	580.409	50.4082
8.89	566.425	569.361	77.5896	574.838	580.262	51.0361
8.9	566.422	569.357	77.6014	574.717	580.116	51.6423
8.91	566.434	569.354	77.6143	574.595	579.969	52.235
8.92	566.437	569.35	77.6273	574.47	579.824	52.8107
8.93	566.419	569.347	77.6403	574.347	579.688	53.3012
8.94	566.407	569.343	77.6532	574.227	579.561	53.7206
8.95	566.404	569.34	77.6662	574.108	579.435	54.1336
8.96	566.406	569.336	77.6792	573.985	579.308	54.5403
8.97	566.405	569.332	77.6922	573.864	579.181	54.9406
8.98	566.388	569.329	77.6997	573.746	579.054	55.3348
8.99	566.375	569.325	77.7076	573.626	578.928	55.7228
9	566.381	569.322	77.7196	573.505	578.801	56.1047
9.01	566.385	569.318	77.733	573.384	578.674	56.4805
9.02	566.376	569.314	77.746	573.264	578.548	56.8503
9.03	566.364	569.311	77.759	573.144	578.421	57.2142
9.04	566.354	569.307	77.772	573.022	578.294	57.5722
9.05	566.353	569.304	77.7849	572.9	578.168	57.9244
9.06	566.359	569.3	77.7979	572.779	578.042	58.2709
9.07	566.363	569.297	77.8109	572.659	577.915	58.6118
9.08	566.354	569.293	77.8239	572.539	577.789	58.9472
9.09	566.333	569.289	77.8369	572.418	577.662	59.2773
9.1	566.318	569.286	77.8498	572.299	577.536	59.6021
9.11	566.332	569.282	77.8628	572.179	577.41	59.9218
9.12	566.339	569.279	77.8758	572.059	577.284	60.1522
9.13	566.313	569.275	77.8888	572.009	577.168	60.2668
9.14	566.297	569.271	77.9018	571.99	577.07	60.2448
9.15	566.287	569.268	77.9133	571.941	576.973	60.2229
9.16	566.293	569.264	77.9207	571.854	576.877	60.2041
9.17	566.302	569.261	77.9302	571.788	576.78	60.1884
9.18	566.293	569.257	77.9426	571.765	576.683	60.1757
9.19	566.284	569.254	77.9555	571.743	576.586	60.1656
9.2	566.286	569.25	77.9685	571.714	576.489	60.1583
9.21	566.295	569.246	77.9815	571.679	576.392	60.1535
9.22	566.308	569.243	77.9945	571.657	576.296	60.1513
9.23	566.297	569.239	78.0075	571.654	576.199	60.1516
9.24	566.287	569.236	78.0204	571.662	576.102	60.1543
9.25	566.282	569.232	78.0334	571.655	576.005	60.1595
9.26	566.272	569.229	78.0389	571.611	575.909	60.1672
9.27	566.268	569.225	78.048	571.529	575.813	60.1715
9.28	566.266	569.221	78.0611	571.394	575.738	60.0187
9.29	566.227	569.218	78.0742	571.249	575.674	59.9051
9.3	566.196	569.214	78.0872	571.059	575.61	59.8089
9.31	566.207	569.211	78.1002	570.876	575.546	59.718
9.32	566.207	569.207	78.1131	570.715	575.482	59.6322
9.33	566.19	569.203	78.1261	570.582	575.418	59.5514
9.34	566.182	569.2	78.1391	570.469	575.354	59.4757
9.35	566.176	569.196	78.1521	570.391	575.29	59.4048
9.36	566.182	569.193	78.165	570.335	575.226	59.3386
9.37	566.187	569.189	78.178	570.29	575.162	59.2771
9.38	566.182	569.186	78.191	570.248	575.098	59.2202
9.39	566.18	569.182	78.204	570.2	575.034	59.1677
9.4	566.185	569.178	78.2169	570.141	574.97	59.1196
9.41	566.175	569.175	78.2299	570.063	574.906	59.0757
9.42	566.153	569.171	78.2429	569.951	574.842	59.0361
9.43	566.143	569.168	78.2528	569.813	574.778	59.0006
9.44	566.153	569.164	78.2604	569.664	574.714	58.9691
9.45	566.148	569.16	78.2709	569.5	574.65	58.9418
9.46	566.124	569.157	78.2837	569.329	574.586	58.9218
9.47	566.109	569.153	78.2966	569.191	574.516	58.9562
9.48	566.118	569.15	78.3096	569.04	574.429	59.1365
9.49	566.122	569.146	78.3226	568.896	574.34	59.343
9.5	566.13	569.143	78.3355	568.778	574.251	59.5601
9.51	566.128	569.139	78.3485	568.679	574.162	59.7872
9.52	566.109	569.135	78.3615	568.59	574.073	60.024
9.53	566.111	569.132	78.373	568.528	573.984	60.1512
9.54	566.117	569.128	78.3784	568.571	573.894	60.2913
9.55	566.111	569.125	78.3887	568.619	573.805	60.4439
9.56	566.097	569.121	78.4022	568.624	573.716	60.6083
9.57	566.078	569.118	78.4152	568.571	573.627	60.7841
9.58	566.065	569.114	78.4282	568.516	573.538	60.9707
9.59	566.056	569.11	78.4412	568.451	573.449	61.1676
9.6	566.062	569.107	78.4541	568.357	573.36	61.3744
9.61	566.059	569.103	78.4671	568.254	573.271	61.5904
9.62	566.046	569.1	78.4801	568.184	573.183	61.8151
9.63	566.047	569.096	78.493	568.116	573.094	62.0399
9.64	566.046	569.092	78.506	568.054	573.005	62.2683
9.65	566.054	569.089	78.519	568.027	572.916	62.5048
9.66	566.071	569.085	78.532	568.03	572.827	62.7484
9.67	566.071	569.082	78.5449	568.056	572.738	62.9977
9.68	566.043	569.078	78.5579	568.091	572.649	63.252
9.69	566.036	569.075	78.5709	568.134	572.56	63.5107
9.7	566.044	569.071	78.5838	568.172	572.472	63.7739
9.71	566.03	569.067	78.592	568.185	572.383	64.0417
9.72	566.016	569.064	78.6002	568.187	572.294	64.3144
9.73	565.995	569.06	78.6117	568.18	572.209	64.5688
9.74	565.975	569.057	78.6246	568.153	572.134	64.7483
9.75	565.977	569.053	78.6375	568.093	572.061	64.9288
9.76	565.982	569.049	78.6505	568.022	571.989	65.112
9.77	565.969	569.046	78.6635	567.95	571.932	65.1972
9.78	565.968	569.042	78.6764	567.9	571.878	65.2741
9.79	565.972	569.039	78.6894	567.851	571.825	65.3659
9.8	565.98	569.035	78.7024	567.799	571.771	65.4699
9.81	565.972	569.032	78.7106	567.755	571.717	65.5833
9.82	565.97	569.028	78.718	567.715	571.663	65.7037
9.83	565.971	569.024	78.7296	567.678	571.609	65.83
9.84	565.965	569.021	78.7431	567.636	571.556	65.9619
9.85	565.953	569.017	78.7561	567.58	571.502	66.1
9.86	565.947	569.014	78.769	567.53	571.448	66.2451
9.87	565.933	569.01	78.782	567.479	571.394	66.3976
9.88	565.921	569.007	78.795	567.421	571.341	66.5569
9.89	565.925	569.003	78.8079	567.367	571.287	66.722
9.9	565.919	568.999	78.8209	567.317	571.233	66.8914
9.91	565.899	568.996	78.8339	567.268	571.18	67.0634
9.92	565.894	568.992	78.8468	567.221	571.126	67.2367
9.93	565.9	568.989	78.8598	567.17	571.072	67.4108
9.94	565.904	568.985	78.8728	567.139	571.019	67.5858
9.95	565.905	568.981	78.8857	567.117	570.965	67.7619
9.96	565.887	568.978	78.8987	567.084	570.911	67.9399
9.97	565.876	568.974	78.9116	567.047	570.858	68.1201
9.98	565.882	568.971	78.9237	567	570.804	68.3025
9.99	565.882	568.967	78.9311	566.946	570.75	68.4867
10	565.872	568.964	78.9401	566.879	570.697	68.6719
10.01	565.859	568.96	78.9524	566.814	570.643	68.8574
10.02	565.851	568.956	78.9653	566.765	570.589	69.0426
10.03	565.848	568.953	78.9783	566.722	570.536	69.2273
10.04	565.853	568.949	78.9912	566.676	570.482	69.4116
10.05	565.856	568.946	79.0042	566.646	570.429	69.5959
10.06	565.842	568.942	79.0172	566.629	570.375	69.7806
10.07	565.843	568.939	79.0301	566.62	570.321	69.966
10.08	565.84	568.935	79.0431	566.615	570.268	70.1523
10.09	565.84	568.931	79.0492	566.615	570.214	70.3392
10.1	565.844	568.928	79.0579	566.62	570.161	70.5264
10.11	565.837	568.924	79.0706	566.614	570.107	70.7135
10.12	565.816	568.921	79.0838	566.593	570.054	70.9003
10.13	565.813	568.917	79.0967	566.575	570	71.0865
10.14	565.827	568.913	79.1097	566.546	569.949	71.2543
10.15	565.821	568.91	79.1227	566.512	569.915	71.3059
10.16	565.805	568.906	79.1356	566.495	569.882	71.3595
10.17	565.8	568.903	79.1486	566.485	569.85	71.4291
10.18	565.803	568.899	79.1615	566.479	569.817	71.5115
10.19	565.805	568.896	79.1745	566.484	569.785	71.6018
10.2	565.806	568.892	79.1875	566.502	569.752	71.6866
10.21	565.79	568.888	79.2004	566.531	569.72	71.7798
10.22	565.78	568.885	79.2134	566.563	569.688	71.8822
10.23	565.777	568.881	79.2263	566.593	569.655	71.9913
10.24	565.778	568.878	79.2393	566.62	569.63	72.0526
10.25	565.775	568.874	79.2523	566.632	569.618	72.0338
10.26	565.765	568.87	79.2627	566.641	569.606	72.0345
10.27	565.752	568.867	79.2701	566.637	569.593	72.051
10.28	565.74	568.863	79.2803	566.61	569.581	72.07
10.29	565.751	568.86	79.2929	566.566	569.569	72.099
10.3	565.762	568.856	79.3059	566.51	569.557	72.1391
10.31	565.752	568.853	79.3188	566.452	569.545	72.1832
10.32	565.739	568.849	79.3318	566.399	569.533	72.2277
10.33	565.733	568.845	79.3448	566.347	569.521	72.2722
10.34	565.733	568.842	79.3577	566.297	569.509	72.3164
10.35	565.74	568.838	79.3707	566.247	569.497	72.36
10.36	565.739	568.835	79.3832	566.198	569.485	72.4031
10.37	565.71	568.831	79.388	566.172	569.472	72.4363
10.38	565.708	568.828	79.3979	566.143	569.46	72.4734
10.39	565.712	568.824	79.4112	566.109	569.448	72.5166
10.4	565.712	568.82	79.4243	566.07	569.436	72.5614
10.41	565.712	568.817	79.4372	566.045	569.424	72.6057
10.42	565.695	568.813	79.4502	566.035	569.412	72.65
10.43	565.693	568.81	79.4631	566.024	569.4	72.6941
10.44	565.697	568.806	79.4761	566.018	569.388	72.7381
10.45	565.702	568.803	79.489	566.016	569.376	72.7802
10.46	565.697	568.799	79.502	566.023	569.364	72.8129
10.47	565.678	568.795	79.5149	566.048	569.351	72.8523
10.48	565.669	568.792	79.5279	566.087	569.339	72.8966
10.49	565.671	568.788	79.5409	566.126	569.327	72.9408
10.5	565.672	568.785	79.5538	566.169	569.315	72.9846
10.51	565.665	568.781	79.5668	566.221	569.303	73.0284
10.52	565.646	568.777	79.5797	566.286	569.291	73.0722
10.53	565.635	568.774	79.5927	566.355	569.279	73.116
10.54	565.643	568.77	79.602	566.436	569.267	73.1543
10.55	565.654	568.767	79.6097	566.531	569.255	73.1895
10.56	565.652	568.763	79.6205	566.639	569.243	73.231
10.57	565.633	568.76	79.6333	566.757	569.231	73.2759
10.58	565.627	568.756	79.6462	566.894	569.224	73.2855
10.59	565.642	568.752	79.6592	567.047	569.221	73.2852
10.6	565.645	568.749	79.6721	567.202	569.22	73.2849
10.61	565.645	568.745	79.6851	567.357	569.22	73.2847
10.62	565.625	568.742	79.698	567.52	569.22	73.2847
10.63	565.618	568.738	79.711	567.687	569.22	73.2847
10.64	565.625	568.735	79.7212	567.852	569.22	73.2847
10.65	565.627	568.731	79.7274	568.006	569.22	73.2847
10.66	565.632	568.727	79.7381	568.148	569.22	73.2847
10.67	565.615	568.724	79.7516	568.285	569.22	73.2847
10.68	565.596	568.72	79.7645	568.421	569.22	73.2847
10.69	565.606	568.717	79.7775	568.558	569.22	73.2847
10.7	565.616	568.713	79.7904	568.702	569.22	73.2847
10.71	565.613	568.709	79.8034	568.857	569.22	73.2847
10.72	565.601	568.706	79.8164	569.025	569.22	73.2847
10.73	565.58	568.702	79.8293	569.205	569.22	73.2847
10.74	565.576	568.699	79.8423	569.402	569.22	73.2847
10.75	565.58	568.695	79.8552	569.608	569.22	73.2847
10.76	565.58	568.692	79.8682	569.816	569.22	73.2847
10.77	565.562	568.688	79.8811	570.028	569.22	73.2847
10.78	565.543	568.684	79.894	570.241	569.22	73.2847
10.79	565.539	568.681	79.907	570.442	569.22	73.2847
10.8	565.548	568.677	79.9199	570.622	569.22	73.2847
10.81	565.554	568.674	79.9327	570.781	569.22	73.2847
10.82	565.558	568.67	79.9404	570.913	569.22	73.2847
10.83	565.542	568.667	79.9488	571.014	569.22	73.2847
10.84	565.54	568.663	79.9606	571.09	569.22	73.2847
10.85	565.561	568.659	79.9735	571.145	569.22	73.2847
10.86	565.565	568.656	79.9864	571.172	569.22	73.2847
10.87	565.557	568.652	79.9994	571.172	569.22	73.2847
10.88	565.539	568.649	80.0123	571.158	569.22	73.2847
10.89	565.533	568.645	80.0253	571.148	569.22	73.2847
10.9	565.532	568.641	80.0382	571.139	569.221	73.2847
10.91	565.529	568.638	80.0512	571.106	569.221	73.2847
10.92	565.515	568.634	80.0594	571.082	569.221	73.2847
10.93	565.497	568.631	80.0667	571.073	569.221	73.2847
10.94	565.484	568.627	80.0783	571.067	569.221	73.2847
10.95	565.485	568.624	80.0917	571.055	569.221	73.2847
10.96	565.492	568.62	80.1046	571.046	569.221	73.2847
10.97	565.499	568.616	80.1176	571.047	569.221	73.2847
10.98	565.494	568.613	80.1305	571.053	569.221	73.2847
10.99	565.493	568.609	80.1435	571.057	569.221	73.2847
11	565.496	568.606	80.1564	571.051	569.221	73.2847
11.01	565.499	568.602	80.1694	571.046	569.221	73.2847
11.02	565.507	568.599	80.1823	571.069	569.221	73.2847
11.03	565.495	568.595	80.1953	571.075	569.221	73.2847
11.04	565.473	568.591	80.2082	571.057	569.222	73.2847
11.05	565.475	568.588	80.2212	571.053	569.222	73.2847
11.06	565.476	568.584	80.2341	571.059	569.222	73.2847
11.07	565.466	568.581	80.247	571.07	569.222	73.2847
11.08	565.454	568.577	80.26	571.064	569.222	73.2847
11.09	565.447	568.574	80.272	571.057	569.222	73.2847
11.1	565.44	568.57	80.2793	571.065	569.222	73.2847
11.11	565.443	568.566	80.2883	571.061	569.222	73.2847
11.12	565.451	568.563	80.3005	571.041	569.222	73.2847
11.13	565.446	568.559	80.3135	571.033	569.222	73.2847
11.14	565.433	568.556	80.3264	571.033	569.222	73.2847
11.15	565.433	568.552	80.3393	571.037	569.222	73.2847
11.16	565.431	568.549	80.3523	571.035	569.222	73.2847
11.17	565.436	568.545	80.3652	571.032	569.222	73.2847
11.18	565.437	568.541	80.3782	571.037	569.223	73.2847
11.19	565.419	568.538	80.3911	571.044	569.223	73.2847
11.2	565.405	568.534	80.3978	571.041	569.223	73.2847
11.21	565.41	568.531	80.406	571.031	569.223	73.2847
11.22	565.416	568.527	80.4184	571.029	569.223	73.2847
11.23	565.411	568.523	80.4316	571.033	569.223	73.2847
11.24	565.393	568.52	80.4446	571.032	569.223	73.2847
11.25	565.389	568.516	80.4575	571.027	569.223	73.2847
11.26	565.394	568.513	80.4704	571.021	569.223	73.2847
11.27	565.395	568.509	80.4834	571.012	569.223	73.2847
11.28	565.399	568.506	80.4963	571.007	569.223	73.2847
11.29	565.398	568.502	80.5093	571.005	569.223	73.2847
11.3	565.389	568.498	80.5222	571.003	569.223	73.2847
11.31	565.388	568.495	80.5351	570.999	569.223	73.2847
11.32	565.392	568.491	80.5481	570.997	569.223	73.2847
11.33	565.399	568.488	80.561	571.001	569.224	73.2847
11.34	565.395	568.484	80.574	571.007	569.224	73.2847
11.35	565.37	568.481	80.5869	571.006	569.224	73.2847
11.36	565.368	568.477	80.5998	571.004	569.224	73.2847
11.37	565.365	568.473	80.6108	571.005	569.224	73.2847
11.38	565.351	568.47	80.6181	570.996	569.224	73.2847
11.39	565.348	568.466	80.6278	570.986	569.224	73.2847
11.4	565.332	568.463	80.6403	570.986	569.224	73.2847
11.41	565.296	568.459	80.6533	570.986	569.224	73.2847
11.42	565.308	568.456	80.6662	570.982	569.224	73.2847
11.43	565.322	568.452	80.6791	570.976	569.224	73.2847
11.44	565.309	568.448	80.6921	570.974	569.224	73.2847
11.45	565.295	568.445	80.705	570.977	569.224	73.2847
11.46	565.314	568.441	80.7179	570.979	569.224	73.2847
11.47	565.322	568.438	80.7309	570.978	569.225	73.2847
11.48	565.324	568.434	80.7363	570.98	569.225	73.2847
11.49	565.331	568.431	80.7453	570.977	569.225	73.2847
11.5	565.336	568.427	80.7583	570.975	569.225	73.2847
11.51	565.322	568.423	80.7713	570.97	569.225	73.2847
11.52	565.318	568.42	80.7843	570.959	569.225	73.2847
11.53	565.321	568.416	80.7972	570.95	569.225	73.2847
11.54	565.315	568.413	80.8102	570.944	569.225	73.2847
11.55	565.301	568.409	80.8231	570.94	569.225	73.2847
11.56	565.288	568.405	80.836	570.936	569.225	73.2847
11.57	565.274	568.402	80.849	570.933	569.225	73.2847
11.58	565.268	568.398	80.8619	570.931	569.225	73.2847
11.59	565.279	568.395	80.8748	570.932	569.225	73.2847
11.6	565.283	568.391	80.8878	570.931	569.225	73.2847
11.61	565.27	568.388	80.9007	570.932	569.226	73.2847
11.62	565.27	568.384	80.9136	570.933	569.226	73.2847
11.63	565.271	568.38	80.9266	570.931	569.226	73.2847
11.64	565.285	568.377	80.9395	570.921	569.226	73.2847
11.65	565.291	568.373	80.9493	570.913	569.226	73.2847
11.66	565.279	568.37	80.9568	570.908	569.226	73.2847
11.67	565.265	568.366	80.9672	570.899	569.226	73.2847
11.68	565.263	568.363	80.98	570.891	569.226	73.2847
11.69	565.265	568.359	80.9929	570.886	569.226	73.2847
11.7	565.256	568.355	81.0058	570.885	569.226	73.2847
11.71	565.246	568.352	81.0188	570.883	569.226	73.2847
11.72	565.229	568.348	81.0317	570.882	569.226	73.2847
11.73	565.217	568.345	81.0446	570.881	569.226	73.2847
11.74	565.227	568.341	81.0575	570.88	569.226	73.2847
11.75	565.233	568.338	81.0701	570.879	569.226	73.2847
11.76	565.222	568.334	81.0748	570.878	569.227	73.2847
11.77	565.218	568.33	81.0846	570.873	569.227	73.2847
11.78	565.215	568.327	81.0979	570.866	569.227	73.2847
11.79	565.215	568.323	81.1109	570.86	569.227	73.2847
11.8	565.224	568.32	81.1238	570.855	569.227	73.2847
11.81	565.226	568.316	81.1368	570.848	569.227	73.2847
11.82	565.209	568.313	81.1497	570.842	569.227	73.2847
11.83	565.199	568.309	81.1626	570.839	569.227	73.2847
11.84	565.205	568.305	81.1756	570.835	569.227	73.2847
11.85	565.207	568.302	81.1885	570.833	569.227	73.2847
11.86	565.201	568.298	81.2014	570.833	569.227	73.2847
11.87	565.179	568.295	81.2144	570.831	569.227	73.2847
11.88	565.174	568.291	81.2273	570.828	569.227	73.2847
11.89	565.185	568.288	81.2402	570.826	569.227	73.2847
11.9	565.191	568.284	81.2531	570.824	569.227	73.2847
11.91	565.184	568.28	81.2661	570.818	569.228	73.2847
11.92	565.164	568.277	81.279	570.811	569.228	73.2847
11.93	565.167	568.273	81.2876	570.804	569.228	73.2847
11.94	565.173	568.27	81.2955	570.797	569.228	73.2847
11.95	565.175	568.266	81.3066	570.789	569.228	73.2847
11.96	565.174	568.263	81.3194	570.779	569.228	73.2847
11.97	565.161	568.259	81.3323	570.771	569.228	73.2847
11.98	565.138	568.255	81.3453	570.77	569.228	73.2847
11.99	565.14	568.252	81.3582	570.765	569.228	73.2847
12	565.159	568.248	81.3711	570.754	569.228	73.2847
12.01	565.16	568.245	81.3841	570.746	569.228	73.2847
12.02	565.141	568.241	81.397	570.743	569.228	73.2847
12.03	565.122	568.238	81.4071	570.729	569.228	73.2847
12.04	565.122	568.234	81.4132	570.712	569.228	73.2847
12.05	565.132	568.23	81.4239	570.706	569.228	73.2847
12.06	565.132	568.227	81.4373	570.7	569.229	73.2847
12.07	565.118	568.223	81.4503	570.683	569.229	73.2847
12.08	565.091	568.22	81.4632	570.667	569.229	73.2847
12.09	565.087	568.216	81.4761	570.66	569.229	73.2847
12.1	565.095	568.213	81.4891	570.65	569.229	73.2847
12.11	565.091	568.209	81.502	570.632	569.229	73.2847
12.12	565.085	568.205	81.5149	570.619	569.229	73.2847
12.13	565.089	568.202	81.5278	570.614	569.229	73.2847
12.14	565.083	568.198	81.5408	570.604	569.229	73.2847
12.15	565.089	568.195	81.5537	570.587	569.229	73.2847
12.16	565.097	568.191	81.5666	570.578	569.229	73.2847
12.17	565.108	568.187	81.5795	570.572	569.229	73.2847
12.18	565.112	568.184	81.5925	570.564	569.229	73.2847
12.19	565.114	568.18	81.6054	570.547	569.229	73.2847
12.2	565.112	568.177	81.6181	570.534	569.229	73.2847
12.21	565.104	568.173	81.6257	570.53	569.229	73.2847
12.22	565.09	568.17	81.6341	570.525	569.229	73.2847
12.23	565.095	568.166	81.6458	570.51	569.23	73.2847
12.24	565.09	568.162	81.6587	570.496	569.23	73.2847
12.25	565.064	568.159	81.6716	570.49	569.23	73.2847
12.26	565.048	568.155	81.6845	570.487	569.23	73.2847
12.27	565.043	568.152	81.6975	570.477	569.23	73.2847
12.28	565.039	568.148	81.7104	570.466	569.23	73.2847
12.29	565.035	568.145	81.7233	570.46	569.23	73.2847
12.3	565.026	568.141	81.7362	570.458	569.23	73.2847
12.31	565.024	568.137	81.7453	570.448	569.23	73.2847
12.32	565.022	568.134	81.752	570.436	569.23	73.2847
12.33	565.027	568.13	81.7631	570.431	569.23	73.2847
12.34	565.034	568.127	81.7765	570.427	569.23	73.2847
12.35	565.034	568.123	81.7895	570.411	569.23	73.2847
12.36	565.048	568.12	81.8024	570.397	569.23	73.2847
12.37	565.033	568.116	81.8153	570.395	569.23	73.2847
12.38	565.034	568.112	81.8282	570.388	569.23	73.2847
12.39	565.035	568.109	81.8412	570.372	569.23	73.2847
12.4	565.038	568.105	81.8541	570.361	569.231	73.2847
12.41	565.016	568.102	81.867	570.359	569.231	73.2847
12.42	565.001	568.098	81.8799	570.348	569.231	73.2847
12.43	565.011	568.095	81.8928	570.333	569.231	73.2847
12.44	565.004	568.091	81.9058	570.325	569.231	73.2847
12.45	564.978	568.087	81.9187	570.319	569.231	73.2847
12.46	564.99	568.084	81.9316	570.31	569.231	73.2847
12.47	565.001	568.08	81.9445	570.299	569.231	73.2847
12.48	565.003	568.077	81.9565	570.291	569.231	73.2847
12.49	564.997	568.073	81.9637	570.285	569.231	73.2847
12.5	564.993	568.07	81.9727	570.27	569.231	73.2847
12.51	564.988	568.066	81.9849	570.257	569.231	73.2847
12.52	564.991	568.062	81.9978	570.252	569.231	73.2847
12.53	564.993	568.059	82.0107	570.244	569.231	73.2847
12.54	564.98	568.055	82.0236	570.228	569.231	73.2847
12.55	564.955	568.052	82.0365	570.217	569.231	73.2847
12.56	564.952	568.048	82.0495	570.21	569.231	73.2847
12.57	564.959	568.045	82.0624	570.198	569.231	73.2847
12.58	564.96	568.041	82.0753	570.186	569.232	73.2847
12.59	564.947	568.037	82.0826	570.177	569.232	73.2847
12.6	564.939	568.034	82.0904	570.176	569.232	73.2847
12.61	564.941	568.03	82.1023	570.162	569.232	73.2847
12.62	564.941	568.027	82.1156	570.145	569.232	73.2847
12.63	564.95	568.023	82.1285	570.139	569.232	73.2847
12.64	564.955	568.02	82.1414	570.135	569.232	73.2847
12.65	564.936	568.016	82.1543	570.123	569.232	73.2847
12.66	564.927	568.012	82.1673	570.108	569.232	73.2847
12.67	564.926	568.009	82.1802	570.107	569.232	73.2847
12.68	564.927	568.005	82.1931	570.098	569.232	73.2847
12.69	564.924	568.002	82.206	570.084	569.232	73.2847
12.7	564.907	567.998	82.2189	570.077	569.232	73.2847
12.71	564.897	567.995	82.2318	570.076	569.232	73.2847
12.72	564.898	567.991	82.2447	570.072	569.232	73.2847
12.73	564.907	567.988	82.2577	570.065	569.232	73.2847
12.74	564.908	567.984	82.2706	570.058	569.232	73.2847
12.75	564.902	567.98	82.2835	570.054	569.232	73.2847
12.76	564.896	567.977	82.2949	570.053	569.232	73.2847
12.77	564.889	567.973	82.3021	570.051	569.232	73.2847
12.78	564.882	567.97	82.3114	570.041	569.232	73.2847
12.79	564.901	567.966	82.3238	570.035	569.233	73.2847
12.8	564.907	567.963	82.3367	570.031	569.233	73.2847
12.81	564.889	567.959	82.3496	570.022	569.233	73.2847
12.82	564.893	567.955	82.3625	570.012	569.233	73.2847
12.83	564.896	567.952	82.3754	570.006	569.233	73.2847
12.84	564.897	567.948	82.3883	569.995	569.233	73.2847
12.85	564.896	567.945	82.4013	569.986	569.233	73.2847
12.86	564.892	567.941	82.4142	569.98	569.233	73.2847
12.87	564.879	567.938	82.4208	569.971	569.233	73.2847
12.88	564.874	567.934	82.4289	569.961	569.233	73.2847
12.89	564.88	567.93	82.4413	569.958	569.233	73.2847
12.9	564.865	567.927	82.4544	569.954	569.233	73.2847
12.91	564.852	567.923	82.4674	569.942	569.233	73.2847
12.92	564.85	567.92	82.4803	569.936	569.233	73.2847
12.93	564.859	567.916	82.4932	569.935	569.233	73.2847
12.94	564.866	567.913	82.5061	569.932	569.233	73.2847
12.95	564.845	567.909	82.519	569.926	569.233	73.2847
12.96	564.837	567.905	82.5319	569.921	569.233	73.2847
12.97	564.842	567.902	82.5448	569.916	569.233	73.2847
12.98	564.852	567.898	82.5577	569.912	569.233	73.2847
12.99	564.854	567.895	82.5706	569.907	569.233	73.2847
13	564.843	567.891	82.5835	569.903	569.233	73.2847
13.01	564.825	567.888	82.5964	569.898	569.234	73.2847
13.02	564.819	567.884	82.6093	569.894	569.234	73.2847
13.03	564.827	567.88	82.6223	569.889	569.234	73.2847
13.04	564.831	567.877	82.6326	569.882	569.234	73.2847
13.05	564.827	567.873	82.6399	569.877	569.234	73.2847
13.06	564.808	567.87	82.6499	569.871	569.234	73.2847
13.07	564.785	567.866	82.6625	569.865	569.234	73.2847
13.08	564.793	567.863	82.6754	569.854	569.234	73.2847
13.09	564.809	567.859	82.6883	569.846	569.234	73.2847
13.1	564.799	567.855	82.7012	569.839	569.234	73.2847
13.11	564.768	567.852	82.7141	569.837	569.234	73.2847
13.12	564.765	567.848	82.7271	569.833	569.234	73.2847
13.13	564.771	567.845	82.74	569.823	569.234	73.2847
13.14	564.773	567.841	82.7529	569.816	569.234	73.2847
13.15	564.768	567.838	82.7588	569.812	569.234	73.2847
13.16	564.745	567.834	82.7673	569.808	569.234	73.2847
13.17	564.752	567.83	82.78	569.805	569.234	73.2847
13.18	564.767	567.827	82.7931	569.8	569.234	73.2847
13.19	564.765	567.823	82.806	569.796	569.234	73.2847
13.2	564.764	567.82	82.8189	569.792	569.234	73.2847
13.21	564.762	567.816	82.8318	569.789	569.234	73.2847
13.22	564.759	567.813	82.8447	569.785	569.234	73.2847
13.23	564.77	567.809	82.8576	569.78	569.234	73.2847
13.24	564.77	567.805	82.8705	569.775	569.234	73.2847
13.25	564.755	567.802	82.8834	569.771	569.234	73.2847
13.26	564.744	567.798	82.8963	569.767	569.235	73.2847
13.27	564.714	567.795	82.9092	569.763	569.235	73.2847
13.28	564.709	567.791	82.9221	569.759	569.235	73.2847
13.29	564.728	567.788	82.935	569.754	569.235	73.2847
13.3	564.723	567.784	82.9479	569.75	569.235	73.2847
13.31	564.676	567.781	82.9608	569.747	569.235	73.2847
13.32	564.658	567.777	82.9706	569.745	569.235	73.2847
13.33	564.675	567.773	82.978	569.743	569.235	73.2847
13.34	564.693	567.77	82.9884	569.74	569.235	73.2847
13.35	564.691	567.766	83.0011	569.739	569.235	73.2847
13.36	564.665	567.763	83.0139	569.736	569.235	73.2847
13.37	564.636	567.759	83.0268	569.733	569.235	73.2847
13.38	564.651	567.756	83.0397	569.73	569.235	73.2847
13.39	564.675	567.752	83.0526	569.727	569.235	73.2847
13.4	564.664	567.748	83.0655	569.724	569.235	73.2847
13.41	564.636	567.745	83.0784	569.72	569.235	73.2847
13.42	564.607	567.741	83.0913	569.717	569.235	73.2847
13.43	564.619	567.738	83.0967	569.716	569.235	73.2847
13.44	564.629	567.734	83.1056	569.711	569.235	73.2847
13.45	564.615	567.731	83.1185	569.707	569.235	73.2847
13.46	564.614	567.727	83.1315	569.703	569.235	73.2847
13.47	564.599	567.723	83.1444	569.7	569.235	73.2847
13.48	564.585	567.72	83.1573	569.696	569.235	73.2847
13.49	564.595	567.716	83.1702	569.691	569.235	73.2847
13.5	564.594	567.713	83.1831	569.686	569.235	73.2847
13.51	564.571	567.709	83.196	569.681	569.235	73.2847
13.52	564.557	567.706	83.2089	569.677	569.235	73.2847
13.53	564.557	567.702	83.2218	569.672	569.236	73.2847
13.54	564.546	567.698	83.2347	569.668	569.236	73.2847
13.55	564.532	567.695	83.2476	569.664	569.236	73.2847
13.56	564.519	567.691	83.2605	569.66	569.236	73.2847
13.57	564.515	567.688	83.2734	569.655	569.236	73.2847
13.58	564.521	567.684	83.2863	569.651	569.236	73.2847
13.59	564.526	567.681	83.2992	569.648	569.236	73.2847
13.6	564.521	567.677	83.3084	569.643	569.236	73.2847
13.61	564.509	567.673	83.3159	569.638	569.236	73.2847
13.62	564.506	567.67	83.3267	569.634	569.236	73.2847
13.63	564.51	567.666	83.3394	569.63	569.236	73.2847
13.64	564.515	567.663	83.3523	569.625	569.236	73.2847
13.65	564.499	567.659	83.3652	569.621	569.236	73.2847
13.66	564.478	567.656	83.3781	569.617	569.236	73.2847
13.67	564.469	567.652	83.391	569.612	569.236	73.2847
13.68	564.472	567.648	83.4039	569.607	569.236	73.2847
13.69	564.473	567.645	83.4168	569.603	569.236	73.2847
13.7	564.466	567.641	83.4297	569.598	569.236	73.2847
13.71	564.447	567.638	83.4344	569.593	569.236	73.2847
13.72	564.435	567.634	83.4437	569.587	569.236	73.2847
13.73	564.461	567.631	83.4568	569.581	569.236	73.2847
13.74	564.475	567.627	83.4698	569.573	569.236	73.2847
13.75	564.46	567.623	83.4827	569.563	569.236	73.2847
13.76	564.436	567.62	83.4956	569.556	569.236	73.2847
13.77	564.434	567.616	83.5085	569.554	569.236	73.2847
13.78	564.446	567.613	83.5214	569.544	569.236	73.2847
13.79	564.463	567.609	83.5343	569.536	569.236	73.2847
13.8	564.434	567.606	83.5472	569.534	569.236	73.2847
13.81	564.408	567.602	83.5601	569.531	569.236	73.2847
13.82	564.412	567.599	83.573	569.521	569.236	73.2847
13.83	564.433	567.595	83.5859	569.511	569.236	73.2847
13.84	564.437	567.591	83.5988	569.508	569.236	73.2847
13.85	564.424	567.588	83.6116	569.507	569.237	73.2847
13.86	564.411	567.584	83.6245	569.496	569.237	73.2847
13.87	564.427	567.581	83.6374	569.482	569.237	73.2847
13.88	564.433	567.577	83.6459	569.476	569.237	73.2847
13.89	564.426	567.574	83.6537	569.479	569.237	73.2847
13.9	564.411	567.57	83.6648	569.469	569.237	73.2847
13.91	564.398	567.566	83.6776	569.449	569.237	73.2847
13.92	564.385	567.563	83.6905	569.442	569.237	73.2847
13.93	564.386	567.559	83.7034	569.443	569.237	73.2847
13.94	564.376	567.556	83.7162	569.433	569.237	73.2847
13.95	564.356	567.552	83.7291	569.417	569.237	73.2847
13.96	564.343	567.549	83.742	569.412	569.237	73.2847
13.97	564.319	567.545	83.7549	569.409	569.237	73.2847
13.98	564.324	567.541	83.7674	569.394	569.237	73.2847
13.99	564.353	567.538	83.772	569.38	569.237	73.2847
14	564.344	567.534	83.7817	569.38	569.237	73.2847
14.01	564.317	567.531	83.795	569.372	569.237	73.2847
14.02	564.312	567.527	83.8079	569.357	569.237	73.2847
14.03	564.327	567.524	83.8208	569.347	569.237	73.2847
14.04	564.328	567.52	83.8337	569.34	569.237	73.2847
14.05	564.316	567.516	83.8466	569.332	569.237	73.2847
14.06	564.295	567.513	83.8595	569.322	569.237	73.2847
14.07	564.272	567.509	83.8724	569.312	569.237	73.2847
14.08	564.264	567.506	83.8852	569.307	569.237	73.2847
14.09	564.275	567.502	83.8981	569.303	569.237	73.2847
14.1	564.265	567.499	83.911	569.292	569.237	73.2847
14.11	564.238	567.495	83.9239	569.285	569.237	73.2847
14.12	564.227	567.491	83.9368	569.284	569.237	73.2847
14.13	564.226	567.488	83.9497	569.277	569.237	73.2847
14.14	564.233	567.484	83.9626	569.262	569.237	73.2847
14.15	564.232	567.481	83.9754	569.254	569.237	73.2847
14.16	564.212	567.477	83.9833	569.256	569.237	73.2847
14.17	564.194	567.474	83.9913	569.245	569.237	73.2847
14.18	564.193	567.47	84.0027	569.229	569.237	73.2847
14.19	564.2	567.467	84.0156	569.224	569.237	73.2847
14.2	564.189	567.463	84.0284	569.221	569.237	73.2847
14.21	564.17	567.459	84.0413	569.207	569.237	73.2847
14.22	564.162	567.456	84.0542	569.192	569.237	73.2847
14.23	564.161	567.452	84.0671	569.187	569.237	73.2847
14.24	564.165	567.449	84.08	569.178	569.237	73.2847
14.25	564.174	567.445	84.0929	569.163	569.237	73.2847
14.26	564.164	567.442	84.1054	569.152	569.237	73.2847
14.27	564.137	567.438	84.1099	569.143	569.237	73.2847
14.28	564.124	567.434	84.1196	569.129	569.237	73.2847
14.29	564.151	567.431	84.1329	569.113	569.237	73.2847
14.3	564.148	567.427	84.1458	569.102	569.237	73.2847
14.31	564.119	567.424	84.1587	569.092	569.237	73.2847
14.32	564.093	567.42	84.1716	569.076	569.237	73.2847
14.33	564.096	567.417	84.1845	569.061	569.237	73.2847
14.34	564.094	567.413	84.1974	569.049	569.237	73.2847
14.35	564.092	567.409	84.2102	569.035	569.237	73.2847
14.36	564.08	567.406	84.2231	569.021	569.237	73.2847
14.37	564.049	567.402	84.236	569.008	569.237	73.2847
14.38	564.033	567.399	84.2489	568.996	569.237	73.2847
14.39	564.045	567.395	84.2618	568.978	569.237	73.2847
14.4	564.045	567.392	84.2747	568.963	569.237	73.2847
14.41	564.026	567.388	84.2875	568.953	569.237	73.2847
14.42	564.005	567.384	84.3004	568.941	569.237	73.2847
14.43	563.976	567.381	84.3131	568.923	569.237	73.2847
14.44	563.965	567.377	84.3206	568.907	569.237	73.2847
14.45	563.961	567.374	84.3288	568.896	569.237	73.2847
14.46	563.941	567.37	84.3405	568.885	569.237	73.2847
14.47	563.911	567.367	84.3534	568.872	569.236	73.2847
14.48	563.874	567.363	84.3662	568.858	569.236	73.2847
14.49	563.844	567.359	84.3791	568.847	569.236	73.2847
14.5	563.837	567.356	84.392	568.84	569.236	73.2847
14.51	563.827	567.352	84.4049	568.828	569.236	73.2847
14.52	563.795	567.349	84.4178	568.814	569.236	73.2847
14.53	563.759	567.345	84.4306	568.806	569.236	73.2847
14.54	563.728	567.342	84.442	568.8	569.236	73.2847
14.55	563.703	567.338	84.4472	568.789	569.236	73.2847
14.56	563.69	567.334	84.4573	568.775	569.236	73.2847
14.57	563.676	567.331	84.4706	568.769	569.236	73.2847
14.58	563.646	567.327	84.4836	568.767	569.236	73.2847
14.59	563.607	567.324	84.4964	568.758	569.236	73.2847
14.6	563.577	567.32	84.5093	568.751	569.236	73.2847
14.61	563.568	567.317	84.5222	568.748	569.236	73.2847
14.62	563.562	567.313	84.5351	568.746	569.236	73.2847
14.63	563.536	567.309	84.548	568.743	569.236	73.2847
14.64	563.503	567.306	84.5608	568.736	569.236	73.2847
14.65	563.471	567.302	84.5737	568.73	569.236	73.2847
14.66	563.445	567.299	84.5866	568.727	569.236	73.2847
14.67	563.426	567.295	84.5995	568.724	569.236	73.2847
14.68	563.399	567.292	84.6123	568.72	569.236	73.2847
14.69	563.366	567.288	84.6252	568.714	569.236	73.2847
14.7	563.326	567.284	84.6381	568.708	569.236	73.2847
14.71	563.287	567.281	84.6504	568.7	569.236	73.2847
14.72	563.271	567.277	84.6577	568.69	569.236	73.2847
14.73	563.258	567.274	84.6662	568.688	569.236	73.2847
14.74	563.238	567.27	84.6782	568.687	569.236	73.2847
14.75	563.219	567.267	84.691	568.681	569.235	73.2847
14.76	563.203	567.263	84.7039	568.674	569.235	73.2847
14.77	563.187	567.259	84.7168	568.67	569.235	73.2847
14.78	563.177	567.256	84.7296	568.666	569.235	73.2847
14.79	563.166	567.252	84.7425	568.658	569.235	73.2847
14.8	563.149	567.249	84.7554	568.651	569.235	73.2847
14.81	563.13	567.245	84.7701	568.648	569.235	73.2847
14.82	563.121	567.23	84.8397	568.644	569.235	73.2847
14.83	563.107	567.207	84.9435	568.63	569.235	73.2847
14.84	563.097	567.184	85.0396	568.619	569.235	73.2847
14.85	563.085	567.16	85.1335	568.619	569.235	73.2847
14.86	563.072	567.137	85.2241	568.612	569.235	73.2847
14.87	563.073	567.114	85.3023	568.595	569.235	73.2847
14.88	563.089	567.091	85.3782	568.584	569.235	73.2847
14.89	563.091	567.067	85.4604	568.583	569.235	73.2847
14.9	563.083	567.044	85.5474	568.575	569.235	73.2847
14.91	563.087	567.021	85.634	568.561	569.235	73.2847
14.92	563.073	566.997	85.712	568.553	569.235	73.2847
14.93	563.055	566.974	85.7845	568.552	569.235	73.2847
14.94	563.044	566.951	85.864	568.54	569.235	73.2847
14.95	563.027	566.927	85.9495	568.525	569.235	73.2847
14.96	563.002	566.904	86.0361	568.519	569.235	73.2847
14.97	562.98	566.881	86.1169	568.519	569.235	73.2847
14.98	562.958	566.857	86.188	568.511	569.234	73.2847
14.99	562.946	566.834	86.266	568.498	569.234	73.2847
15	562.944	566.811	86.3505	568.494	569.234	73.2847
15.01	562.922	566.788	86.4373	568.494	569.234	73.2847
15.02	562.893	566.764	86.5212	568.486	569.234	73.2847
15.03	562.889	566.741	86.5914	568.48	569.234	73.2847
15.04	562.883	566.718	86.6679	568.477	569.234	73.2847
15.05	562.86	566.694	86.7511	568.473	569.234	73.2847
15.06	562.835	566.671	86.838	568.47	569.234	73.2847
15.07	562.814	566.648	86.9227	568.466	569.234	73.2847
15.08	562.798	566.625	86.9947	568.463	569.234	73.2847
15.09	562.786	566.601	87.0697	568.459	569.234	73.2847
15.1	562.766	566.578	87.1517	568.457	569.234	73.2847
15.11	562.739	566.555	87.2383	568.453	569.234	73.2847
15.12	562.723	566.531	87.3236	568.449	569.234	73.2847
15.13	562.717	566.508	87.3981	568.445	569.234	73.2847
15.14	562.707	566.485	87.4716	568.442	569.234	73.2847
15.15	562.691	566.462	87.5523	568.437	569.234	73.2847
15.16	562.679	566.438	87.6383	568.433	569.234	73.2847
15.17	562.669	566.415	87.7241	568.429	569.234	73.2847
15.18	562.644	566.392	87.8015	568.425	569.234	73.2847
15.19	562.634	566.369	87.8736	568.422	569.234	73.2847
15.2	562.641	566.345	87.9528	568.418	569.233	73.2847
15.21	562.635	566.322	88.0381	568.412	569.233	73.2847
15.22	562.618	566.299	88.1243	568.408	569.233	73.2847
15.23	562.603	566.276	88.2048	568.404	569.233	73.2847
15.24	562.595	566.252	88.2756	568.399	569.233	73.2847
15.25	562.599	566.229	88.3533	568.395	569.233	73.2847
15.26	562.589	566.206	88.4375	568.39	569.233	73.2847
15.27	562.563	566.183	88.5242	568.385	569.233	73.2847
15.28	562.533	566.159	88.6077	568.381	569.233	73.2847
15.29	562.519	566.136	88.6776	568.375	569.233	73.2847
15.3	562.508	566.113	88.7538	568.371	569.233	73.2847
15.31	562.483	566.09	88.8369	568.365	569.233	73.2847
15.32	562.457	566.066	88.9236	568.359	569.233	73.2847
15.33	562.429	566.043	89.0081	568.353	569.233	73.2847
15.34	562.425	566.02	89.0797	568.349	569.233	73.2847
15.35	562.434	565.997	89.1544	568.344	569.233	73.2847
15.36	562.433	565.973	89.2362	568.338	569.233	73.2847
15.37	562.422	565.95	89.3226	568.331	569.233	73.2847
15.38	562.424	565.927	89.4077	568.325	569.233	73.2847
15.39	562.439	565.904	89.4818	568.322	569.233	73.2847
15.4	562.455	565.88	89.555	568.317	569.232	73.2847
15.41	562.461	565.857	89.6354	568.31	569.232	73.2847
15.42	562.445	565.834	89.7213	568.305	569.232	73.2847
15.43	562.443	565.811	89.8069	568.302	569.232	73.2847
15.44	562.453	565.788	89.8839	568.297	569.232	73.2847
15.45	562.436	565.764	89.9557	568.29	569.232	73.2847
15.46	562.414	565.741	90.0347	568.282	569.232	73.2847
15.47	562.405	565.718	90.1198	568.275	569.232	73.2847
15.48	562.404	565.695	90.2059	568.276	569.232	73.2847
15.49	562.394	565.672	90.2861	568.269	569.232	73.2847
15.5	562.387	565.648	90.3564	568.257	569.232	73.2847
15.51	562.378	565.625	90.4339	568.25	569.232	73.2847
15.52	562.367	565.602	90.518	568.247	569.232	73.2847
15.53	562.375	565.579	90.6044	568.241	569.232	73.2847
15.54	562.384	565.555	90.6877	568.234	569.232	73.2847
15.55	562.368	565.532	90.7572	568.226	569.232	73.2847
15.56	562.356	565.509	90.8332	568.225	569.232	73.2847
15.57	562.356	565.486	90.916	568.221	569.232	73.2847
15.58	562.35	565.463	91.0026	568.214	569.232	73.2847
15.59	562.339	565.44	91.0868	568.208	569.231	73.2847
15.6	562.327	565.416	91.158	568.205	569.231	73.2847
15.61	562.307	565.393	91.2324	568.201	569.231	73.2847
15.62	562.3	565.37	91.3141	568.195	569.231	73.2847
15.63	562.295	565.347	91.4003	568.187	569.231	73.2847
15.64	562.282	565.324	91.4851	568.18	569.231	73.2847
15.65	562.267	565.3	91.5589	568.176	569.231	73.2847
15.66	562.255	565.277	91.6318	568.169	569.231	73.2847
15.67	562.257	565.254	91.712	568.165	569.231	73.2847
15.68	562.256	565.231	91.7977	568.16	569.231	73.2847
15.69	562.243	565.208	91.8831	568.155	569.231	73.2847
15.7	562.23	565.185	91.9598	568.149	569.231	73.2847
15.71	562.231	565.161	92.0312	568.142	569.231	73.2847
15.72	562.238	565.138	92.11	568.138	569.231	73.2847
15.73	562.242	565.115	92.1949	568.135	569.231	73.2847
15.74	562.235	565.092	92.2808	568.13	569.231	73.2847
15.75	562.217	565.069	92.3607	568.124	569.231	73.2847
15.76	562.225	565.046	92.4307	568.119	569.231	73.2847
15.77	562.248	565.022	92.5079	568.115	569.231	73.2847
15.78	562.244	564.999	92.5918	568.111	569.23	73.2847
15.79	562.222	564.978	92.6666	568.106	569.23	73.2847
15.8	562.217	564.966	92.6787	568.101	569.23	73.2847
15.81	562.235	564.955	92.6951	568.096	569.23	73.2847
15.82	562.238	564.945	92.7225	568.093	569.23	73.2847
15.83	562.235	564.934	92.7567	568.089	569.23	73.2847
15.84	562.219	564.923	92.7828	568.084	569.23	73.2847
15.85	562.213	564.913	92.8165	568.079	569.23	73.2847
15.86	562.224	564.902	92.8563	568.074	569.23	73.2847
15.87	562.223	564.892	92.8962	568.069	569.23	73.2847
15.88	562.222	564.881	92.9351	568.063	569.23	73.2847
15.89	562.207	564.871	92.9701	568.057	569.23	73.2847
15.9	562.202	564.86	93.0043	568.054	569.23	73.2847
15.91	562.232	564.849	93.0405	568.05	569.23	73.2847
15.92	562.231	564.839	93.0784	568.043	569.23	73.2847
15.93	562.216	564.828	93.1169	568.038	569.23	73.2847
15.94	562.206	564.818	93.1446	568.033	569.23	73.2847
15.95	562.209	564.807	93.1787	568.028	569.229	73.2847
15.96	562.215	564.797	93.2185	568.021	569.229	73.2847
15.97	562.216	564.786	93.2585	568.014	569.229	73.2847
15.98	562.196	564.775	93.2971	568.009	569.229	73.2847
15.99	562.178	564.765	93.3318	568.004	569.229	73.2847
16	562.185	564.754	93.3661	567.998	569.229	73.2847
16.01	562.19	564.744	93.4025	567.992	569.229	73.2847
16.02	562.193	564.733	93.4405	567.989	569.229	73.2847
16.03	562.186	564.723	93.4786	567.983	569.229	73.2847
16.04	562.181	564.712	93.5059	567.972	569.229	73.2847
16.05	562.176	564.701	93.5407	567.966	569.229	73.2847
16.06	562.18	564.691	93.5809	567.965	569.229	73.2847
16.07	562.185	564.68	93.6207	567.961	569.229	73.2847
16.08	562.174	564.67	93.659	567.953	569.229	73.2847
16.09	562.16	564.659	93.6935	567.946	569.229	73.2847
16.1	562.15	564.649	93.7279	567.94	569.229	73.2847
16.11	562.152	564.638	93.7645	567.935	569.229	73.2847
16.12	562.154	564.627	93.8025	567.93	569.228	73.2847
16.13	562.156	564.617	93.8394	567.926	569.228	73.2847
16.14	562.148	564.607	93.8627	567.92	569.228	73.2847
16.15	562.16	564.601	93.8721	567.914	569.228	73.2847
16.16	562.176	564.598	93.8808	567.91	569.228	73.2847
16.17	562.185	564.596	93.8892	567.906	569.228	73.2847
16.18	562.189	564.593	93.8977	567.9	569.228	73.2847
16.19	562.196	564.591	93.9063	567.892	569.228	73.2847
16.2	562.205	564.589	93.9149	567.888	569.228	73.2847
16.21	562.21	564.586	93.9234	567.884	569.228	73.2847
16.22	562.203	564.584	93.932	567.878	569.228	73.2847
16.23	562.186	564.581	93.9406	567.872	569.228	73.2847
16.24	562.194	564.579	93.9491	567.867	569.228	73.2847
16.25	562.206	564.577	93.9577	567.863	569.228	73.2847
16.26	562.202	564.574	93.9663	567.857	569.228	73.2847
16.27	562.212	564.572	93.9696	567.85	569.228	73.2847
16.28	562.218	564.569	93.9729	567.846	569.228	73.2847
16.29	562.221	564.567	93.9801	567.844	569.227	73.2847
16.3	562.23	564.565	93.9886	567.838	569.227	73.2847
16.31	562.245	564.562	93.9972	567.83	569.227	73.2847
16.32	562.269	564.56	94.0058	567.826	569.227	73.2847
16.33	562.276	564.557	94.0143	567.82	569.227	73.2847
16.34	562.269	564.555	94.0229	567.815	569.227	73.2847
16.35	562.265	564.553	94.0315	567.812	569.227	73.2847
16.36	562.275	564.55	94.04	567.806	569.227	73.2847
16.37	562.293	564.548	94.0486	567.798	569.227	73.2847
16.38	562.3	564.545	94.0572	567.795	569.227	73.2847
16.39	562.298	564.543	94.0657	567.792	569.227	73.2847
16.4	562.287	564.541	94.0733	567.787	569.227	73.2847
16.41	562.289	564.54	94.0756	567.783	569.227	73.2847
16.42	562.325	564.54	94.0756	567.777	569.227	73.2847
16.43	562.324	564.54	94.0756	567.774	569.227	73.2847
16.44	562.314	564.54	94.0756	567.771	569.226	73.2847
16.45	562.312	564.54	94.0756	567.768	569.226	73.2847
16.46	562.317	564.54	94.0756	567.763	569.226	73.2847
16.47	562.331	564.54	94.0756	567.759	569.226	73.2847
16.48	562.334	564.539	94.0756	567.755	569.226	73.2847
16.49	562.343	564.539	94.0756	567.751	569.226	73.2847
16.5	562.338	564.539	94.0756	567.746	569.226	73.2847
16.51	562.329	564.539	94.0756	567.741	569.226	73.2847
16.52	562.348	564.539	94.0756	567.738	569.226	73.2847
16.53	562.365	564.539	94.0756	567.737	569.226	73.2847
16.54	562.373	564.539	94.0756	567.729	569.226	73.2847
16.55	562.379	564.539	94.0756	567.722	569.226	73.2847
16.56	562.366	564.539	94.0756	567.718	569.226	73.2847
16.57	562.364	564.539	94.0756	567.72	569.226	73.2847
16.58	562.373	564.539	94.0756	567.716	569.226	73.2847
16.59	562.377	564.539	94.0756	567.703	569.226	73.2847
16.6	562.368	564.539	94.0756	567.693	569.225	73.2847
16.61	562.35	564.538	94.0756	567.691	569.225	73.2847
16.62	562.324	564.538	94.0756	567.688	569.225	73.2847
16.63	562.316	564.538	94.0756	567.681	569.225	73.2847
16.64	562.326	564.538	94.0756	567.673	569.225	73.2847
16.65	562.324	564.538	94.0756	567.668	569.225	73.2847
16.66	562.294	564.538	94.0756	567.663	569.225	73.2847
16.67	562.283	564.538	94.0756	567.657	569.225	73.2847
16.68	562.302	564.538	94.0756	567.653	569.225	73.2847
16.69	562.308	564.538	94.0756	567.649	569.225	73.2847
16.7	562.309	564.538	94.0756	567.642	569.225	73.2847
16.71	562.313	564.538	94.0756	567.636	569.225	73.2847
16.72	562.301	564.538	94.0756	567.632	569.225	73.2847
16.73	562.318	564.538	94.0756	567.627	569.225	73.2847
16.74	562.329	564.537	94.0756	567.616	569.225	73.2847
16.75	562.329	564.537	94.0756	567.608	569.224	73.2847
16.76	562.318	564.537	94.0756	567.601	569.224	73.2847
16.77	562.324	564.537	94.0756	567.594	569.224	73.2847
16.78	562.337	564.537	94.0756	567.587	569.224	73.2847
16.79	562.336	564.537	94.0756	567.581	569.224	73.2847
16.8	562.34	564.537	94.0756	567.573	569.224	73.2847
16.81	562.33	564.537	94.0756	567.567	569.224	73.2847
16.82	562.347	564.537	94.0756	567.563	569.224	73.2847
16.83	562.344	564.537	94.0756	567.556	569.224	73.2847
16.84	562.341	564.537	94.0756	567.551	569.224	73.2847
16.85	562.347	564.537	94.0756	567.543	569.224	73.2847
16.86	562.36	564.536	94.0756	567.535	569.224	73.2847
16.87	562.352	564.536	94.0756	567.531	569.224	73.2847
16.88	562.336	564.536	94.0756	567.524	569.224	73.2847
16.89	562.33	564.536	94.0756	567.514	569.224	73.2847
16.9	562.348	564.536	94.0756	567.505	569.223	73.2847
16.91	562.353	564.536	94.0756	567.506	569.223	73.2847
16.92	562.347	564.536	94.0756	567.494	569.223	73.2847
16.93	562.335	564.536	94.0756	567.482	569.223	73.2847
16.94	562.345	564.536	94.0756	567.478	569.223	73.2847
16.95	562.355	564.536	94.0756	567.478	569.223	73.2847
16.96	562.351	564.536	94.0756	567.474	569.223	73.2847
16.97	562.364	564.536	94.0756	567.466	569.223	73.2847
16.98	562.362	564.536	94.0756	567.461	569.223	73.2847
16.99	562.359	564.535	94.0756	567.459	569.223	73.2847
17	562.371	564.535	94.0756	567.455	569.223	73.2847
17.01	562.363	564.535	94.0756	567.448	569.223	73.2847
17.02	562.358	564.535	94.0756	567.443	569.223	73.2847
17.03	562.362	564.535	94.0756	567.439	569.223	73.2847
17.04	562.365	564.535	94.0756	567.435	569.222	73.2847
17.05	562.36	564.535	94.0756	567.425	569.222	73.2847
17.06	562.361	564.535	94.0756	567.416	569.222	73.2847
17.07	562.363	564.535	94.0756	567.411	569.222	73.2847
17.08	562.346	564.535	94.0756	567.403	569.222	73.2847
17.09	562.332	564.535	94.0756	567.395	569.222	73.2847
17.1	562.353	564.535	94.0756	567.392	569.222	73.2847
17.11	562.366	564.535	94.0756	567.389	569.222	73.2847
17.12	562.351	564.534	94.0756	567.382	569.222	73.2847
17.13	562.336	564.534	94.0756	567.374	569.222	73.2847
17.14	562.343	564.534	94.0756	567.369	569.222	73.2847
17.15	562.354	564.534	94.0756	567.364	569.222	73.2847
17.16	562.359	564.534	94.0756	567.358	569.222	73.2847
17.17	562.365	564.534	94.0756	567.349	569.222	73.2847
17.18	562.365	564.534	94.0756	567.346	569.221	73.2847
17.19	562.338	564.534	94.0756	567.337	569.221	73.2847
17.2	562.345	564.534	94.0756	567.328	569.221	73.2847
17.21	562.367	564.534	94.0756	567.326	569.221	73.2847
17.22	562.364	564.534	94.0756	567.323	569.221	73.2847
17.23	562.343	564.534	94.0756	567.308	569.221	73.2847
17.24	562.328	564.534	94.0756	567.297	569.221	73.2847
17.25	562.332	564.533	94.0756	567.296	569.221	73.2847
17.26	562.327	564.533	94.0756	567.294	569.221	73.2847
17.27	562.324	564.533	94.0756	567.282	569.221	73.2847
17.28	562.316	564.533	94.0756	567.271	569.221	73.2847
17.29	562.297	564.533	94.0756	567.272	569.221	73.2847
17.3	562.295	564.533	94.0756	567.265	569.221	73.2847
17.31	562.305	564.533	94.0756	567.253	569.221	73.2847
17.32	562.309	564.533	94.0756	567.244	569.22	73.2847
17.33	562.305	564.533	94.0756	567.238	569.22	73.2847
17.34	562.307	564.533	94.0756	567.233	569.22	73.2847
17.35	562.323	564.533	94.0756	567.226	569.22	73.2847
17.36	562.325	564.533	94.0756	567.217	569.22	73.2847
17.37	562.327	564.533	94.0756	567.209	569.22	73.2847
17.38	562.323	564.532	94.0756	567.202	569.22	73.2847
17.39	562.32	564.532	94.0756	567.196	569.22	73.2847
17.4	562.316	564.532	94.0756	567.188	569.22	73.2847
17.41	562.314	564.532	94.0756	567.18	569.22	73.2847
17.42	562.305	564.532	94.0756	567.176	569.22	73.2847
17.43	562.295	564.532	94.0756	567.171	569.22	73.2847
17.44	562.287	564.532	94.0756	567.167	569.22	73.2847
17.45	562.275	564.532	94.0756	567.162	569.219	73.2847
17.46	562.277	564.532	94.0756	567.156	569.219	73.2847
17.47	562.285	564.532	94.0756	567.151	569.219	73.2847
17.48	562.283	564.532	94.0756	567.149	569.219	73.2847
17.49	562.289	564.532	94.0756	567.146	569.219	73.2847
17.5	562.291	564.532	94.0756	567.14	569.219	73.2847
17.51	562.302	564.531	94.0756	567.133	569.219	73.2847
17.52	562.318	564.531	94.0756	567.131	569.219	73.2847
17.53	562.313	564.531	94.0756	567.13	569.219	73.2847
17.54	562.303	564.531	94.0756	567.124	569.219	73.2847
17.55	562.302	564.531	94.0756	567.115	569.219	73.2847
17.56	562.299	564.531	94.0756	567.109	569.219	73.2847
17.57	562.284	564.531	94.0756	567.108	569.219	73.2847
17.58	562.271	564.531	94.0756	567.102	569.218	73.2847
17.59	562.247	564.531	94.0756	567.096	569.218	73.2847
17.6	562.241	564.531	94.0756	567.092	569.218	73.2847
17.61	562.246	564.531	94.0756	567.088	569.218	73.2847
17.62	562.254	564.531	94.0756	567.083	569.218	73.2847
17.63	562.236	564.53	94.0756	567.078	569.218	73.2847
17.64	562.243	564.53	94.0756	567.074	569.218	73.2847
17.65	562.269	564.53	94.0756	567.075	569.218	73.2847
17.66	562.277	564.53	94.0756	567.07	569.218	73.2847
17.67	562.283	564.53	94.0756	567.06	569.218	73.2847
17.68	562.277	564.53	94.0756	567.052	569.218	73.2847
17.69	562.28	564.53	94.0756	567.048	569.218	73.2847
17.7	562.291	564.53	94.0756	567.044	569.218	73.2847
17.71	562.284	564.53	94.0756	567.037	569.217	73.2847
17.72	562.273	564.53	94.0756	567.025	569.217	73.2847
17.73	562.242	564.53	94.0756	567.019	569.217	73.2847
17.74	562.227	564.53	94.0756	567.018	569.217	73.2847
17.75	562.227	564.53	94.0756	567.013	569.217	73.2847
17.76	562.232	564.529	94.0756	567.007	569.217	73.2847
17.77	562.22	564.529	94.0756	567.002	569.217	73.2847
17.78	562.202	564.529	94.0756	566.999	569.217	73.2847
17.79	562.205	564.529	94.0756	566.996	569.217	73.2847
17.8	562.219	564.529	94.0756	566.99	569.217	73.2847
17.81	562.229	564.529	94.0756	566.985	569.217	73.2847
17.82	562.243	564.529	94.0756	566.982	569.217	73.2847
17.83	562.245	564.529	94.0756	566.978	569.217	73.2847
17.84	562.236	564.529	94.0756	566.973	569.216	73.2847
17.85	562.24	564.529	94.0756	566.969	569.216	73.2847
17.86	562.246	564.529	94.0756	566.966	569.216	73.2847
17.87	562.25	564.529	94.0756	566.964	569.216	73.2847
17.88	562.25	564.529	94.0756	566.961	569.216	73.2847
17.89	562.218	564.528	94.0756	566.958	569.216	73.2847
17.9	562.201	564.528	94.0756	566.954	569.216	73.2847
17.91	562.208	564.528	94.0756	566.95	569.216	73.2847
17.92	562.214	564.528	94.0756	566.947	569.216	73.2847
17.93	562.197	564.528	94.0756	566.942	569.216	73.2847
17.94	562.179	564.528	94.0756	566.937	569.216	73.2847
17.95	562.179	564.528	94.0756	566.932	569.216	73.2847
17.96	562.184	564.528	94.0756	566.928	569.216	73.2847
17.97	562.193	564.528	94.0756	566.922	569.215	73.2847
17.98	562.203	564.528	94.0756	566.914	569.215	73.2847
17.99	562.198	564.528	94.0756	566.914	569.215	73.2847
18	562.201	564.528	94.0756	566.909	569.215	73.2847
18.01	562.203	564.527	94.0756	566.902	569.215	73.2847
18.02	562.208	564.527	94.0756	566.897	569.215	73.2847
18.03	562.211	564.527	94.0756	566.893	569.215	73.2847
18.04	562.19	564.527	94.0756	566.89	569.215	73.2847
18.05	562.186	564.527	94.0756	566.884	569.215	73.2847
18.06	562.189	564.527	94.0756	566.877	569.215	73.2847
18.07	562.167	564.527	94.0756	566.874	569.215	73.2847
18.08	562.153	564.527	94.0756	566.87	569.215	73.2847
18.09	562.161	564.527	94.0756	566.864	569.214	73.2847
18.1	562.164	564.527	94.0756	566.86	569.214	73.2847
18.11	562.153	564.527	94.0756	566.855	569.214	73.2847
18.12	562.158	564.527	94.0756	566.851	569.214	73.2847
18.13	562.164	564.527	94.0756	566.845	569.214	73.2847
18.14	562.168	564.526	94.0756	566.839	569.214	73.2847
18.15	562.186	564.526	94.0756	566.838	569.214	73.2847
18.16	562.186	564.526	94.0756	566.835	569.214	73.2847
18.17	562.181	564.526	94.0756	566.827	569.214	73.2847
18.18	562.178	564.526	94.0756	566.82	569.214	73.2847
18.19	562.166	564.526	94.0756	566.817	569.214	73.2847
18.2	562.144	564.526	94.0756	566.813	569.214	73.2847
18.21	562.137	564.526	94.0756	566.803	569.213	73.2847
18.22	562.138	564.526	94.0756	566.795	569.213	73.2847
18.23	562.118	564.526	94.0756	566.786	569.213	73.2847
18.24	562.096	564.526	94.0756	566.779	569.213	73.2847
18.25	562.109	564.526	94.0756	566.773	569.213	73.2847
18.26	562.107	564.525	94.0756	566.765	569.213	73.2847
18.27	562.131	564.525	94.0756	566.757	569.213	73.2847
18.28	562.16	564.525	94.0756	566.75	569.213	73.2847
18.29	562.143	564.525	94.0756	566.743	569.213	73.2847
18.3	562.132	564.525	94.0756	566.735	569.213	73.2847
18.31	562.147	564.525	94.0756	566.729	569.213	73.2847
18.32	562.159	564.525	94.0756	566.724	569.213	73.2847
18.33	562.151	564.525	94.0756	566.721	569.212	73.2847
18.34	562.126	564.525	94.0756	566.713	569.212	73.2847
18.35	562.097	564.525	94.0756	566.704	569.212	73.2847
18.36	562.083	564.525	94.0756	566.701	569.212	73.2847
18.37	562.084	564.525	94.0756	566.696	569.212	73.2847
18.38	562.088	564.524	94.0756	566.69	569.212	73.2847
18.39	562.079	564.524	94.0756	566.68	569.212	73.2847
18.4	562.077	564.524	94.0756	566.675	569.212	73.2847
18.41	562.075	564.524	94.0756	566.672	569.212	73.2847
18.42	562.106	564.524	94.0756	566.669	569.212	73.2847
18.43	562.128	564.524	94.0756	566.663	569.212	73.2847
18.44	562.135	564.524	94.0756	566.658	569.212	73.2847
18.45	562.13	564.524	94.0756	566.655	569.211	73.2847
18.46	562.119	564.524	94.0756	566.652	569.211	73.2847
18.47	562.119	564.524	94.0756	566.646	569.211	73.2847
18.48	562.114	564.524	94.0756	566.642	569.211	73.2847
18.49	562.1	564.524	94.0756	566.639	569.211	73.2847
18.5	562.079	564.523	94.0756	566.634	569.211	73.2847
18.51	562.062	564.523	94.0756	566.629	569.211	73.2847
18.52	562.047	564.523	94.0756	566.626	569.211	73.2847
18.53	562.047	564.523	94.0756	566.623	569.211	73.2847
18.54	562.048	564.523	94.0756	566.617	569.211	73.2847
18.55	562.055	564.523	94.0756	566.611	569.211	73.2847
18.56	562.066	564.523	94.0756	566.605	569.211	73.2847
18.57	562.066	564.523	94.0756	566.6	569.21	73.2847
18.58	562.077	564.523	94.0756	566.595	569.21	73.2847
18.59	562.086	564.523	94.0756	566.589	569.21	73.2847
18.6	562.079	564.523	94.0756	566.585	569.21	73.2847
18.61	562.076	564.523	94.0756	566.581	569.21	73.2847
18.62	562.082	564.523	94.0756	566.574	569.21	73.2847
18.63	562.07	564.522	94.0756	566.568	569.21	73.2847
18.64	562.042	564.522	94.0756	566.563	569.21	73.2847
18.65	562.032	564.522	94.0756	566.56	569.21	73.2847
18.66	562.035	564.522	94.0756	566.558	569.21	73.2847
18.67	562.027	564.522	94.0756	566.552	569.21	73.2847
18.68	562.015	564.522	94.0756	566.544	569.21	73.2847
18.69	562.015	564.522	94.0756	566.541	569.209	73.2847
18.7	562.014	564.522	94.0756	566.543	569.209	73.2847
18.71	562.018	564.522	94.0756	566.54	569.209	73.2847
18.72	562.037	564.522	94.0756	566.53	569.209	73.2847
18.73	562.032	564.522	94.0756	566.521	569.209	73.2847
18.74	562.027	564.522	94.0756	566.518	569.209	73.2847
18.75	562.033	564.521	94.0756	566.515	569.209	73.2847
18.76	562.05	564.521	94.0756	566.51	569.209	73.2847
18.77	562.042	564.521	94.0756	566.501	569.209	73.2847
18.78	562.013	564.521	94.0756	566.496	569.209	73.2847
18.79	562.013	564.521	94.0756	566.492	569.209	73.2847
18.8	562.028	564.521	94.0756	566.487	569.208	73.2847
18.81	562.024	564.521	94.0756	566.481	569.208	73.2847
18.82	562.012	564.521	94.0756	566.477	569.208	73.2847
18.83	561.997	564.521	94.0756	566.473	569.208	73.2847
18.84	561.986	564.521	94.0756	566.468	569.208	73.2847
18.85	561.994	564.521	94.0756	566.462	569.208	73.2847
18.86	562.006	564.521	94.0756	566.459	569.208	73.2847
18.87	562.002	564.52	94.0756	566.457	569.208	73.2847
18.88	561.998	564.52	94.0756	566.451	569.208	73.2847
18.89	561.986	564.52	94.0756	566.446	569.208	73.2847
18.9	561.983	564.52	94.0756	566.445	569.208	73.2847
18.91	561.995	564.52	94.0756	566.439	569.208	73.2847
18.92	562.007	564.52	94.0756	566.432	569.207	73.2847
18.93	561.986	564.52	94.0756	566.426	569.207	73.2847
18.94	561.965	564.52	94.0756	566.423	569.207	73.2847
18.95	561.968	564.52	94.0756	566.419	569.207	73.2847
18.96	561.97	564.52	94.0756	566.411	569.207	73.2847
18.97	561.97	564.52	94.0756	566.402	569.207	73.2847
18.98	561.96	564.52	94.0756	566.396	569.207	73.2847
18.99	561.964	564.519	94.0756	566.391	569.207	73.2847
19	561.966	564.519	94.0756	566.386	569.207	73.2847
19.01	561.97	564.519	94.0756	566.381	569.207	73.2847
19.02	561.978	564.519	94.0756	566.375	569.207	73.2847
19.03	561.982	564.519	94.0756	566.367	569.206	73.2847
19.04	561.98	564.519	94.0756	566.358	569.206	73.2847
19.05	561.978	564.519	94.0756	566.353	569.206	73.2847
19.06	561.983	564.519	94.0756	566.353	569.206	73.2847
19.07	561.968	564.519	94.0756	566.343	569.206	73.2847
19.08	561.952	564.519	94.0756	566.33	569.206	73.2847
19.09	561.949	564.519	94.0756	566.327	569.206	73.2847
19.1	561.933	564.519	94.0756	566.328	569.206	73.2847
19.11	561.929	564.518	94.0756	566.32	569.206	73.2847
19.12	561.923	564.518	94.0756	566.303	569.206	73.2847
19.13	561.912	564.518	94.0756	566.297	569.206	73.2847
19.14	561.923	564.518	94.0756	566.301	569.205	73.2847
19.15	561.937	564.518	94.0756	566.294	569.205	73.2847
19.16	561.939	564.518	94.0756	566.279	569.205	73.2847
19.17	561.956	564.518	94.0756	566.274	569.205	73.2847
19.18	561.953	564.518	94.0756	566.276	569.205	73.2847
19.19	561.965	564.518	94.0756	566.272	569.205	73.2847
19.2	561.956	564.518	94.0756	566.259	569.205	73.2847
19.21	561.938	564.518	94.0756	566.254	569.205	73.2847
19.22	561.94	564.517	94.0756	566.256	569.205	73.2847
19.23	561.929	564.517	94.0756	566.25	569.205	73.2847
19.24	561.903	564.517	94.0756	566.235	569.205	73.2847
19.25	561.884	564.517	94.0756	566.231	569.204	73.2847
19.26	561.874	564.517	94.0756	566.231	569.204	73.2847
19.27	561.866	564.517	94.0756	566.219	569.204	73.2847
19.28	561.86	564.517	94.0756	566.207	569.204	73.2847
19.29	561.865	564.517	94.0756	566.206	569.204	73.2847
19.3	561.877	564.517	94.0756	566.204	569.204	73.2847
19.31	561.89	564.517	94.0756	566.191	569.204	73.2847
19.32	561.901	564.517	94.0756	566.182	569.204	73.2847
19.33	561.908	564.517	94.0756	566.181	569.204	73.2847
19.34	561.911	564.516	94.0756	566.179	569.204	73.2847
19.35	561.915	564.516	94.0756	566.174	569.204	73.2847
19.36	561.928	564.516	94.0756	566.167	569.203	73.2847
19.37	561.925	564.516	94.0756	566.163	569.203	73.2847
19.38	561.903	564.516	94.0756	566.161	569.203	73.2847
19.39	561.884	564.516	94.0756	566.158	569.203	73.2847
19.4	561.867	564.516	94.0756	566.153	569.203	73.2847
19.41	561.863	564.516	94.0756	566.149	569.203	73.2847
19.42	561.871	564.516	94.0756	566.145	569.203	73.2847
19.43	561.869	564.516	94.0756	566.142	569.203	73.2847
19.44	561.845	564.516	94.0756	566.138	569.203	73.2847
19.45	561.838	564.516	94.0756	566.135	569.203	73.2847
19.46	561.848	564.515	94.0756	566.131	569.203	73.2847
19.47	561.87	564.515	94.0756	566.128	569.202	73.2847
19.48	561.886	564.515	94.0756	566.124	569.202	73.2847
19.49	561.873	564.515	94.0756	566.12	569.202	73.2847
19.5	561.848	564.515	94.0756	566.116	569.202	73.2847
19.51	561.862	564.515	94.0756	566.111	569.202	73.2847
19.52	561.874	564.515	94.0756	566.106	569.202	73.2847
19.53	561.872	564.515	94.0756	566.1	569.202	73.2847
19.54	561.86	564.515	94.0756	566.092	569.202	73.2847
19.55	561.833	564.515	94.0756	566.083	569.202	73.2847
19.56	561.819	564.515	94.0756	566.08	569.202	73.2847
19.57	561.843	564.515	94.0756	566.07	569.202	73.2847
19.58	561.852	564.514	94.0756	566.059	569.201	73.2847
19.59	561.838	564.514	94.0756	566.052	569.201	73.2847
19.6	561.824	564.514	94.0756	566.046	569.201	73.2847
19.61	561.828	564.514	94.0756	566.041	569.201	73.2847
19.62	561.818	564.514	94.0756	566.035	569.201	73.2847
19.63	561.826	564.514	94.0756	566.026	569.201	73.2847
19.64	561.843	564.514	94.0756	566.019	569.201	73.2847
19.65	561.829	564.514	94.0756	566.019	569.201	73.2847
19.66	561.815	564.514	94.0756	566.013	569.201	73.2847
19.67	561.815	564.514	94.0756	566.003	569.201	73.2847
19.68	561.819	564.514	94.0756	565.996	569.201	73.2847
19.69	561.828	564.513	94.0756	565.995	569.2	73.2847
19.7	561.827	564.513	94.0756	565.984	569.2	73.2847
19.71	561.798	564.513	94.0756	565.969	569.2	73.2847
19.72	561.786	564.513	94.0756	565.963	569.2	73.2847
19.73	561.804	564.513	94.0756	565.962	569.2	73.2847
19.74	561.806	564.513	94.0756	565.951	569.2	73.2847
19.75	561.793	564.513	94.0756	565.936	569.2	73.2847
19.76	561.778	564.513	94.0756	565.93	569.2	73.2847
19.77	561.777	564.513	94.0756	565.93	569.2	73.2847
19.78	561.785	564.513	94.0756	565.919	569.2	73.2847
19.79	561.796	564.513	94.0756	565.906	569.199	73.2847
19.8	561.793	564.513	94.0756	565.903	569.199	73.2847
19.81	561.781	564.512	94.0756	565.899	569.199	73.2847
19.82	561.783	564.512	94.0756	565.89	569.199	73.2847
19.83	561.785	564.512	94.0756	565.883	569.199	73.2847
19.84	561.787	564.512	94.0756	565.881	569.199	73.2847
19.85	561.792	564.512	94.0756	565.871	569.199	73.2847
19.86	561.778	564.512	94.0756	565.861	569.199	73.2847
19.87	561.754	564.512	94.0756	565.856	569.199	73.2847
19.88	561.755	564.512	94.0756	565.851	569.199	73.2847
19.89	561.77	564.512	94.0756	565.845	569.199	73.2847
19.9	561.767	564.512	94.0756	565.838	569.198	73.2847
19.91	561.749	564.512	94.0756	565.83	569.198	73.2847
19.92	561.739	564.511	94.0756	565.826	569.198	73.2847
19.93	561.747	564.511	94.0756	565.823	569.198	73.2847
19.94	561.756	564.511	94.0756	565.816	569.198	73.2847
19.95	561.766	564.511	94.0756	565.81	569.198	73.2847
19.96	561.757	564.511	94.0756	565.809	569.198	73.2847
19.97	561.741	564.511	94.0756	565.801	569.198	73.2847
19.98	561.74	564.511	94.0756	565.789	569.198	73.2847
[truncated: 107,989 more rows]
