# Supplementary material for: Numerical simulation and parallel implementation of freight train air brake system
Source: PLoS One. 2025 Jun 25;20(6):e0326844. doi: 10.1371/journal.pone.0326844 (PMC12194216; doi:10.1371/journal.pone.0326844)
Supplement: S3 Table — (XLSX) [file pone.0326844.s003.xlsx]

## Sheet: Sheet1
CPU	Serial	Parallel	ThreadPool	Proportion of efficiency improvement (Parallel)	Proportion of efficiency improvement (ThreadPool)
12600KF	4.73664	2.02999	0.48344	57.1427	89.7935
W-2233	6.42033	2.25657	1.46478	64.8527	77.1853
5600G	4.28885	1.39939	0.68497	67.3715	84.0292
