# Supplementary material for: Numerical simulation and parallel implementation of freight train air brake system
Source: PLoS One. 2025 Jun 25;20(6):e0326844. doi: 10.1371/journal.pone.0326844 (PMC12194216; doi:10.1371/journal.pone.0326844)
Supplement: S4 Table — (XLSX) [file pone.0326844.s004.xlsx]

## Sheet: Sheet1
Vehicle num	12600KF	W-2233	5600G
10	0.01118	0.02126	0.013935
20	0.00692	0.01514	0.00836
30	0.00591	0.01434	0.00757167
40	0.00546	0.01398	0.0070775
50	0.00523	0.01372	0.00686476
60	0.00493	0.01301	0.00652692
70	0.00493	0.01307	0.00616774
80	0.00463	0.01317	0.00582882
90	0.00458	0.013	0.00575339
100	0.00437	0.01275	0.00568383
110	0.00439	0.01249	0.00565575
120	0.00433	0.01248	0.00555678
130	0.00424	0.01238	0.00546639
140	0.00409	0.01229	0.00619286
150	0.0041	0.01214	0.0059173
160	0.00406	0.01208	0.00594993
170	0.00404	0.01197	0.00596842
180	0.00405	0.01195	0.00594962
190	0.00414	0.01182	0.00587754
200	0.00411034	0.0119685	0.005945
